# Supplementary material for: 3,6-Diaza­octane-1,8-diaminium diiodide
Source: Acta Crystallogr Sect E Struct Rep Online. 2012 Jul 7;68(Pt 8):o2387. doi: 10.1107/S1600536812030127 (PMC3414312; doi:10.1107/S1600536812030127)
Supplement: Supplementary file 1 [file e-68-o2387-sup1.cif]

##############################################################################
#                                                                            #
# This CIF contains the data in a paper accepted for publication in          #
# Acta Crystallographica Section E. It conforms to the requirements of       #
# Notes for Authors for Acta Crystallographica Section E, and has been       #
# peer reviewed under the auspices of the IUCr Commission on Journals.       #
#                                                                            #
# Full details of the Crystallographic Information File format               #
# are given in the paper "The Crystallographic Information File (CIF):       #
# a New Standard Archive File for Crystallography" by S. R. Hall, F. H.      #
# Allen and I. D. Brown [Acta Cryst. (1991), A47, 655-685].                  #
#                                                                            #
# The current version of the core CIF dictionary is obtainable from          #
# ftp://ftp.iucr.org/pub/cif_core.dic.                                       #
#                                                                            #
# Software is freely available for graphical display of the structure(s)     #
# in this CIF. For information consult the CIF software page                 #
# http://www.iucr.org/resources/cif/software.                                #
#                                                                            #
# This file may be used for bona fide research purposes within the           #
# scientific community so long as proper attribution is given to the journal # 
# article from which it was obtained.                                        #
#                                                                            #
##############################################################################
data_I
_audit_creation_method     SHELXL-97
_chemical_name_systematic
;
3,6-Diazaoctane-1,8-diaminium diiodide
;
_chemical_name_common     .
_chemical_formula_moiety     'C6 H20 N4 2+, 2(I -)'
_chemical_formula_sum     'C6 H20 I2 N4'
_chemical_formula_iupac     'C6 H20 N4 2+, 2I -'
_chemical_formula_weight     402.06
_chemical_melting_point     ?
_symmetry_cell_setting     orthorhombic
_symmetry_space_group_name_H-M     'P b c a'
_symmetry_space_group_name_Hall     '-P 2ac 2ab'
loop_
    _symmetry_equiv_pos_as_xyz
    'x, y, z'
    '-x+1/2, -y, z+1/2'
    'x+1/2, -y+1/2, -z'
    '-x, y+1/2, -z+1/2'
    '-x, -y, -z'
    'x-1/2, y, -z-1/2'
    '-x-1/2, y-1/2, z'
    'x, -y-1/2, z-1/2'
_cell_length_a     8.1253(2)
_cell_length_b     8.6138(2)
_cell_length_c     18.9368(4)
_cell_angle_alpha     90.00
_cell_angle_beta     90.00
_cell_angle_gamma     90.00
_cell_volume     1325.38(5)
_cell_formula_units_Z     4
_cell_measurement_reflns_used     8314
_cell_measurement_theta_min     1.00
_cell_measurement_theta_max     33.73
_cell_measurement_temperature     180(2)
_exptl_crystal_description     block
_exptl_crystal_colour     colourless
_exptl_crystal_size_max     0.14
_exptl_crystal_size_mid     0.10
_exptl_crystal_size_min     0.07
_exptl_crystal_density_diffrn     2.015
_exptl_crystal_density_meas     .
_exptl_crystal_density_method     'not measured'
_exptl_crystal_F_000     760
_exptl_absorpt_coefficient_mu     4.714
_exptl_absorpt_correction_type     multi-scan
_exptl_absorpt_process_details     '(SORTAV; Blessing, 1995)'
_exptl_absorpt_correction_T_min     0.688
_exptl_absorpt_correction_T_max     0.820
_exptl_special_details     .
_diffrn_ambient_temperature     180(2)
_diffrn_radiation_type     MoK\a
_diffrn_radiation_wavelength     0.71070
_diffrn_radiation_source     'fine-focus sealed tube'
_diffrn_radiation_monochromator     graphite
_diffrn_measurement_device_type     'Nonius KappaCCD'
_diffrn_measurement_method     'Thin slice \w and \f scans'
_diffrn_reflns_number     13267
_diffrn_reflns_av_R_equivalents     0.0416
_diffrn_reflns_av_sigmaI/netI     0.0315
_diffrn_reflns_theta_min     3.61
_diffrn_reflns_theta_max     33.72
_diffrn_reflns_theta_full     33.72
_diffrn_measured_fraction_theta_max     0.995
_diffrn_measured_fraction_theta_full     0.995
_diffrn_reflns_limit_h_min     -12
_diffrn_reflns_limit_h_max     12
_diffrn_reflns_limit_k_min     -13
_diffrn_reflns_limit_k_max     13
_diffrn_reflns_limit_l_min     -29
_diffrn_reflns_limit_l_max     29
_diffrn_standards_number     0
_diffrn_standards_interval_count     .
_diffrn_standards_interval_time     .
_diffrn_standards_decay_%     .
_refine_special_details
;
Refinement of <i>F</i>^2^ against ALL reflections. The weighted <i>R</i>-factor
<i>wR</i> and goodness of fit <i>S</i> are based on <i>F</i>^2^, conventional
<i>R</i>-factors <i>R</i> are based on <i>F</i>, with <i>F</i> set to zero for
negative <i>F</i>^2^. The threshold expression of <i>F</i>^2^ >
\s(<i>F</i>^2^) is used only for calculating <i>R</i>-factors(gt) <i>etc</i>.
and is not relevant to the choice of reflections for refinement.
<i>R</i>-factors based on <i>F</i>^2^ are statistically about twice as large
as those based on <i>F</i>, and <i>R</i>- factors based on ALL data will be
even larger.
;
_reflns_number_total     2635
_reflns_number_gt     1905
_reflns_threshold_expression     I>2\s(I)
_refine_ls_structure_factor_coef     Fsqd
_refine_ls_matrix_type     full
_refine_ls_R_factor_all     0.0337
_refine_ls_R_factor_gt     0.0226
_refine_ls_wR_factor_gt     0.0521
_refine_ls_wR_factor_ref     0.0533
_refine_ls_goodness_of_fit_ref     0.966
_refine_ls_restrained_S_all     0.969
_refine_ls_number_reflns     2635
_refine_ls_number_parameters     67
_refine_ls_number_restraints     1
_refine_ls_number_constraints     0
_refine_ls_hydrogen_treatment     mixed
_refine_ls_weighting_scheme     calc
_refine_ls_weighting_details
         'calc w=1/[\s^2^(Fo^2^)+(0.0251P)^2^+0.0000P] where P=(Fo^2^+2Fc^2^)/3'
_atom_sites_solution_hydrogens     difmap
_atom_sites_solution_primary     direct
_atom_sites_solution_secondary     difmap
_refine_ls_shift/su_max     0.002
_refine_ls_shift/su_mean     0.000
_refine_diff_density_max     0.547
_refine_diff_density_min     -1.050
_refine_ls_extinction_method     none
_refine_ls_extinction_coef     .
loop_
    _atom_type_symbol
    _atom_type_description
    _atom_type_scat_dispersion_real
    _atom_type_scat_dispersion_imag
    _atom_type_scat_source
    'C' 'C' 0.0033 0.0016
                         'International Tables Vol C Tables 4.2.6.8 and 6.1.1.4'
    'H' 'H' 0.0000 0.0000
                         'International Tables Vol C Tables 4.2.6.8 and 6.1.1.4'
    'N' 'N' 0.0061 0.0033
                         'International Tables Vol C Tables 4.2.6.8 and 6.1.1.4'
    'I' 'I' -0.4742 1.8119
                         'International Tables Vol C Tables 4.2.6.8 and 6.1.1.4'
_computing_data_collection     '<i>COLLECT</i> (Nonius, 1998)'
_computing_cell_refinement     '<i>SCALEPACK</i> (Otwinowski & Minor, 1997)'
_computing_data_reduction
;
<i>DENZO</i> (Otwinowski & Minor, 1997), <i>SCALEPACK</i> and
<i>SORTAV</i>
(Blessing, 1995)
;
_computing_structure_solution     '<i>SIR92</i> (Altomare <i>et al.</i>, 1994)'
_computing_structure_refinement     '<i>SHELXL97</i> (Sheldrick, 2008)'
_computing_molecular_graphics
;
<i>ORTEP-3 for Windows</i> (Farrugia, 1997), <i>POV-RAY</i> (Cason,
2004) and
<i>Mercury</i> (Macrae <i>et al.</i>, 2008)
;
_computing_publication_material
              '<i>SHELXL97</i> (Sheldrick, 2008) and <i>PLATON</i> (Spek, 2009)'
loop_
    _atom_site_type_symbol
    _atom_site_label
    _atom_site_fract_x
    _atom_site_fract_y
    _atom_site_fract_z
    _atom_site_U_iso_or_equiv
    _atom_site_adp_type
    _atom_site_calc_flag
    _atom_site_refinement_flags
    _atom_site_occupancy
    _atom_site_symmetry_multiplicity
    _atom_site_disorder_assembly
    _atom_site_disorder_group
    I I1 0.151716(14) 0.140690(14) 0.149443(6) 0.03028(5) Uani d . 1 1 . .
    N N1 0.07593(17) 0.28497(19) 0.32351(8) 0.0259(3) Uani d . 1 1 . .
    H H1A 0.063(2) 0.258(2) 0.2810(11) 0.031 Uiso d . 1 1 . .
    H H1B -0.012(3) 0.349(2) 0.3373(10) 0.031 Uiso d . 1 1 . .
    H H1C 0.093(3) 0.175(3) 0.3520(9) 0.031 Uiso d . 1 1 . .
    C C2 0.2280(2) 0.37794(18) 0.32818(10) 0.0273(4) Uani d . 1 1 . .
    H H2A 0.2138 0.4755 0.3012 0.033 Uiso calc R 1 1 . .
    H H2B 0.3201 0.3194 0.3067 0.033 Uiso calc R 1 1 . .
    C C3 0.2694(2) 0.4159(2) 0.40401(8) 0.0282(3) Uani d . 1 1 . .
    H H3A 0.1759 0.4707 0.4264 0.034 Uiso calc R 1 1 . .
    H H3B 0.2901 0.3190 0.4307 0.034 Uiso calc R 1 1 . .
    N N4 0.41655(16) 0.51470(17) 0.40564(7) 0.0241(3) Uani d D 1 1 . .
    H H4 0.4916(18) 0.465(2) 0.3862(10) 0.029 Uiso d D 1 1 . .
    C C5 0.4643(2) 0.5645(2) 0.47735(8) 0.0277(3) Uani d . 1 1 . .
    H H5A 0.3663 0.6076 0.5014 0.033 Uiso calc R 1 1 . .
    H H5B 0.5467 0.6488 0.4734 0.033 Uiso calc R 1 1 . .
loop_
    _atom_site_aniso_label
    _atom_site_aniso_U_11
    _atom_site_aniso_U_22
    _atom_site_aniso_U_33
    _atom_site_aniso_U_12
    _atom_site_aniso_U_13
    _atom_site_aniso_U_23
    I1 0.02627(7) 0.02885(7) 0.03570(8) -0.00126(4) 0.00130(4) 0.00008(4)
    N1 0.0236(7) 0.0278(8) 0.0264(7) -0.0015(6) -0.0020(6) 0.0004(6)
    C2 0.0240(8) 0.0330(10) 0.0249(8) -0.0035(7) -0.0018(6) 0.0000(6)
    C3 0.0270(8) 0.0331(9) 0.0245(8) -0.0044(7) -0.0020(6) 0.0020(6)
    N4 0.0219(6) 0.0265(7) 0.0238(6) -0.0007(5) -0.0013(5) -0.0011(5)
    C5 0.0305(8) 0.0253(9) 0.0271(8) 0.0005(7) -0.0045(7) -0.0004(6)
_geom_special_details
;
All e.s.d.'s (except the e.s.d. in the dihedral angle between two l.s. planes)
are estimated using the full covariance matrix. The cell e.s.d.'s are taken
into account individually in the estimation of e.s.d.'s in distances, angles
and torsion angles; correlations between e.s.d.'s in cell parameters are only
used when they are defined by crystal symmetry. An approximate (isotropic)
treatment of cell e.s.d.'s is used for estimating e.s.d.'s involving l.s.
planes.
;
loop_
    _geom_bond_atom_site_label_1
    _geom_bond_atom_site_label_2
    _geom_bond_site_symmetry_2
    _geom_bond_distance
    _geom_bond_publ_flag
    N1 C2 . 1.475(2) ?
    N1 H1A . 0.846(19) ?
    N1 H1B . 0.94(2) ?
    N1 H1C . 1.10(2) ?
    C2 C3 . 1.511(2) ?
    C2 H2A . 0.9900 ?
    C2 H2B . 0.9900 ?
    C3 N4 . 1.467(2) ?
    C3 H3A . 0.9900 ?
    C3 H3B . 0.9900 ?
    N4 C5 . 1.476(2) ?
    N4 H4 . 0.833(14) ?
    C5 C5 5_666 1.519(3) ?
    C5 H5A . 0.9900 ?
    C5 H5B . 0.9900 ?
loop_
    _geom_angle_atom_site_label_1
    _geom_angle_atom_site_label_2
    _geom_angle_atom_site_label_3
    _geom_angle_site_symmetry_1
    _geom_angle_site_symmetry_3
    _geom_angle
    _geom_angle_publ_flag
    C2 N1 H1A . . 108.2(13) ?
    C2 N1 H1B . . 107.8(12) ?
    H1A N1 H1B . . 109.4(17) ?
    C2 N1 H1C . . 109.6(13) ?
    H1A N1 H1C . . 104.0(16) ?
    H1B N1 H1C . . 117.5(16) ?
    N1 C2 C3 . . 111.17(15) ?
    N1 C2 H2A . . 109.4 ?
    C3 C2 H2A . . 109.4 ?
    N1 C2 H2B . . 109.4 ?
    C3 C2 H2B . . 109.4 ?
    H2A C2 H2B . . 108.0 ?
    N4 C3 C2 . . 109.09(13) ?
    N4 C3 H3A . . 109.9 ?
    C2 C3 H3A . . 109.9 ?
    N4 C3 H3B . . 109.9 ?
    C2 C3 H3B . . 109.9 ?
    H3A C3 H3B . . 108.3 ?
    C3 N4 C5 . . 113.71(12) ?
    C3 N4 H4 . . 106.6(13) ?
    C5 N4 H4 . . 111.4(13) ?
    N4 C5 C5 . 5_666 114.02(18) ?
    N4 C5 H5A . . 108.7 ?
    C5 C5 H5A 5_666 . 108.7 ?
    N4 C5 H5B . . 108.7 ?
    C5 C5 H5B 5_666 . 108.7 ?
    H5A C5 H5B . . 107.6 ?
loop_
    _geom_torsion_atom_site_label_1
    _geom_torsion_atom_site_label_2
    _geom_torsion_atom_site_label_3
    _geom_torsion_atom_site_label_4
    _geom_torsion_site_symmetry_1
    _geom_torsion_site_symmetry_2
    _geom_torsion_site_symmetry_3
    _geom_torsion_site_symmetry_4
    _geom_torsion
    _geom_torsion_publ_flag
    N1 C2 C3 N4 . . . . -177.22(14) ?
    C2 C3 N4 C5 . . . . 177.58(13) ?
    C3 N4 C5 C5 . . . 5_666 71.5(2) ?
loop_
    _geom_hbond_atom_site_label_D
    _geom_hbond_atom_site_label_H
    _geom_hbond_atom_site_label_A
    _geom_hbond_site_symmetry_A
    _geom_hbond_distance_DH
    _geom_hbond_distance_HA
    _geom_hbond_distance_DA
    _geom_hbond_angle_DHA
    N1 H1C N4 7_655 1.10(2) 1.71(2) 2.800(2) 168.3(19)
    N1 H1A I1 . 0.846(19) 2.78(2) 3.5761(16) 157.2(16)
    N1 H1B I1 4 0.94(2) 2.77(2) 3.6156(16) 150.1(16)
    N4 H4 I1 6_656 0.833(14) 3.151(16) 3.8882(14) 148.9(16)
_iucr_refine_instructions_details
;
TITL  up1110 (S_17) in Pbca
CELL  0.7107   8.1253   8.6138  18.9368  90  90  90
ZERR       4   0.0002   0.0002   0.0004   0   0   0
LATT   1
SYMM   -X+.50,  -Y    ,   Z+.50
SYMM    X+.50,  -Y+.50,  -Z
SYMM   -X    ,   Y+.50,  -Z+.50
SFAC     C    H    N    I
UNIT    24   80   16    8
EQIV $1 -x+1/2, y-1/2, z
EQIV $2 -x, y+1/2, -z+1/2
EQIV $3 x+1/2, y, -z+1/2
TEMP -93
SIZE 0.14 0.10 0.07
L.S. 10
DFIX 0.91 0.02 N4 H4
ACTA
BOND $H
CONF
HTAB N1 N4_$1
HTAB N1 I1
HTAB N1 I1_$2
HTAB N4 I1_$3
SHEL 5.8 0
FMAP 2
PLAN 5
WGHT    0.025100
FVAR       0.44280
I1    4    0.151716    0.140690    0.149443    11.00000    0.02627    0.02885 =
         0.03570    0.00008    0.00130   -0.00126
N1    3    0.075929    0.284967    0.323507    11.00000    0.02356    0.02778 =
         0.02636    0.00038   -0.00199   -0.00155
H1A   2    0.063014    0.257556    0.280991    11.00000   -1.20000
H1B   2   -0.012340    0.348675    0.337276    11.00000   -1.20000
H1C   2    0.092625    0.174818    0.352022    11.00000   -1.20000
C2    1    0.228010    0.377941    0.328176    11.00000    0.02400    0.03297 =
         0.02486    0.00000   -0.00182   -0.00345
AFIX  23
H2A   2    0.213783    0.475504    0.301225    11.00000   -1.20000
H2B   2    0.320140    0.319372    0.306713    11.00000   -1.20000
AFIX   0
C3    1    0.269438    0.415936    0.404009    11.00000    0.02703    0.03313 =
         0.02453    0.00201   -0.00196   -0.00440
AFIX  23
H3A   2    0.175932    0.470721    0.426423    11.00000   -1.20000
H3B   2    0.290136    0.319012    0.430664    11.00000   -1.20000
AFIX   0
N4    3    0.416552    0.514696    0.405638    11.00000    0.02191    0.02655 =
         0.02378   -0.00111   -0.00127   -0.00067
H4    2    0.491593    0.464530    0.386240    11.00000   -1.20000
C5    1    0.464332    0.564519    0.477352    11.00000    0.03054    0.02533 =
         0.02713   -0.00043   -0.00450    0.00049
AFIX  23
H5A   2    0.366332    0.607647    0.501437    11.00000   -1.20000
H5B   2    0.546662    0.648796    0.473403    11.00000   -1.20000
HKLF 4
REM   up1110 (S_17) in Pbca
REM R1 =  0.0226 for   1905 Fo > 4sig(Fo)  and  0.0337 for all   2635 data
REM     67 parameters refined using      1 restraints
END
;
data_global
_journal_date_recd_electronic     2012-04-26
_journal_date_accepted     2012-07-02
_journal_name_full     'Acta Crystallographica, Section E'
_journal_year     2012
_journal_volume     68
_journal_issue      8
_journal_page_first     o2387
_journal_page_last     o2387
_journal_paper_category     QO
_journal_paper_doi     10.1107/S1600536812030127
_journal_coeditor_code     JJ2132
_publ_contact_author_name     'Ignacy Cukrowski'
_publ_contact_author_address
;
Department of Chemistry
University of Pretoria
Private Bag X20
Hatfield 0028
South Africa
;
_publ_contact_author_email     'ignacy.cukrowski@up.ac.za'
_publ_contact_author_fax     '+27 12 420 4687'
_publ_contact_author_phone     '+27 12 420 3988'
_publ_section_title
;
3,6-Diazaoctane-1,8-diaminium diiodide
;
loop_
    _publ_author_name
    _publ_author_footnote
    _publ_author_address
    'Cukrowski, Ignacy' .
;
Department of Chemistry
University of Pretoria
Private Bag X20
Hatfield 0028
South Africa
;
    'Adeyinka, Adedapo S.' .
;
Department of Chemistry
University of Pretoria
Private Bag X20
Hatfield 0028
South Africa
;
    'Liles, David C.' .
;
Department of Chemistry
University of Pretoria
Private Bag X20
Hatfield 0028
South Africa
;
