# Supplementary material for: 3,6-Diaza­octane-1,8-diaminium diiodide
Source: Acta Crystallogr Sect E Struct Rep Online. 2012 Jul 7;68(Pt 8):o2387. doi: 10.1107/S1600536812030127 (PMC3414312; doi:10.1107/S1600536812030127)
Supplement: Supplementary file 2 [file e-68-o2387-Isup2.hkl]

# 
# h,k,l, Fc-squared, Fo-squared, sigma(Fo-squared) and status flag 
# 
data_I
_shelx_title '  up1110 (S_17) in Pbca' 
_shelx_refln_list_code          4 
_shelx_F_calc_maximum      311.51 
_exptl_crystal_F_000       760.00 
_reflns_d_resolution_high  0.6401 
 
loop_ 
 _symmetry_equiv_pos_as_xyz 
 'x, y, z' 
 '-x+1/2, -y, z+1/2' 
 'x+1/2, -y+1/2, -z' 
 '-x, y+1/2, -z+1/2' 
 '-x, -y, -z' 
 'x-1/2, y, -z-1/2' 
 '-x-1/2, y-1/2, z' 
 'x, -y-1/2, z-1/2' 
 
_cell_length_a     8.1253 
_cell_length_b     8.6138 
_cell_length_c    18.9368 
_cell_angle_alpha  90.000 
_cell_angle_beta   90.000 
_cell_angle_gamma  90.000 
 
_shelx_F_squared_multiplier     1.000 
 
loop_ 
 _refln_index_h 
 _refln_index_k 
 _refln_index_l 
 _refln_F_squared_calc 
 _refln_F_squared_meas 
 _refln_F_squared_sigma 
 _refln_observed_status 
   2   0   0    10968.07    11260.86    235.27 o 
   4   0   0    34441.05    32329.47    683.00 o 
   6   0   0    15202.22    15267.86    391.32 o 
   8   0   0      562.47      546.46     30.30 o 
  10   0   0     7871.95     7811.77    361.43 o 
  12   0   0      842.68      781.09     88.95 o 
   2   1   0    95843.79    82241.53   1452.89 o 
   4   1   0     8865.66     8413.35    151.14 o 
   6   1   0     5430.61     5345.02    135.80 o 
   8   1   0     8898.34     9252.91    249.60 o 
  10   1   0      121.26      126.50     26.73 o 
  12   1   0     1630.62     1548.59     77.98 o 
   0   2   0      672.14      581.78     16.22 o 
   2   2   0      304.30      325.20      6.73 o 
   4   2   0     2933.79     2903.74     48.75 o 
   6   2   0     1074.60     1152.49     30.43 o 
   8   2   0       10.91       17.14     18.64 o 
  10   2   0      274.90      232.67     31.72 o 
  12   2   0       16.06       -6.79     53.86 o 
   2   3   0    17038.55    16476.71    243.87 o 
   4   3   0     5736.04     5895.14    119.89 o 
   6   3   0     1444.17     1445.58     50.54 o 
   8   3   0     4276.29     4407.23    104.37 o 
  10   3   0        0.53       -2.29     37.42 o 
  12   3   0      298.09      250.64     68.82 o 
   0   4   0    62237.46    52901.66   1600.63 o 
   2   4   0    15646.34    15529.84    349.12 o 
   4   4   0    15646.25    15331.62    376.72 o 
   6   4   0    18390.02    19049.54    455.96 o 
   8   4   0     1273.91     1320.87     36.63 o 
  10   4   0     5230.47     5358.18    231.77 o 
  12   4   0      154.09      131.62     60.91 o 
   2   5   0    33904.67    31370.19   1082.71 o 
   4   5   0    18894.76    18863.05    462.38 o 
   6   5   0     6205.57     6675.05    198.48 o 
   8   5   0     7822.45     8411.53    313.64 o 
  10   5   0        0.25        5.61     35.40 o 
   0   6   0    11356.07    10795.73    556.84 o 
   2   6   0      705.69      583.38     20.67 o 
   4   6   0     7991.91     8540.41    276.56 o 
   6   6   0     3242.52     3352.23    404.09 o 
   8   6   0       95.37      109.00     32.65 o 
  10   6   0      834.33      806.66     60.75 o 
   2   7   0       68.62       68.45     17.25 o 
   4   7   0      343.73      323.17     32.09 o 
   6   7   0        9.71       12.09     36.28 o 
   8   7   0       70.57       75.83     48.40 o 
  10   7   0        0.38       -6.92     55.54 o 
   0   8   0    10214.06    10406.03    525.93 o 
   2   8   0     1638.99     1612.01     45.34 o 
   4   8   0     4545.60     4662.57    167.45 o 
   6   8   0     2352.26     2217.00     90.95 o 
   8   8   0       77.11       88.38     53.55 o 
  10   8   0      794.13      736.95     68.93 o 
   2   9   0    11518.50    11841.09    417.57 o 
   4   9   0     4136.27     4082.41    154.05 o 
   6   9   0     1469.26     1568.62     70.42 o 
   8   9   0     2092.68     2095.05    129.45 o 
   0  10   0     4917.19     5271.71    314.22 o 
   2  10   0      419.43      424.23     44.95 o 
   4  10   0     2358.48     2452.62    112.63 o 
   6  10   0     2522.69     2348.93    120.87 o 
   8  10   0      152.16      172.61     70.60 o 
   2  11   0      185.18      191.97     62.64 o 
   4  11   0      120.88      122.47     46.77 o 
   6  11   0       98.41      128.51     64.56 o 
   0  12   0      523.15      628.55     79.61 o 
   2  12   0       51.44       26.26     50.67 o 
   4  12   0      200.25      197.04     66.21 o 
   2  13   0     1401.13     1508.04     87.66 o 
   1   1   1       29.14       55.42      4.67 o 
   2   1   1    34090.10    32947.25    359.07 o 
   3   1   1    17091.07    17397.02    179.80 o 
   4   1   1     5066.69     5135.29     70.66 o 
   5   1   1      113.75      133.54      7.03 o 
   6   1   1     3017.80     3049.00     41.93 o 
   7   1   1     4364.92     4510.65     81.44 o 
   8   1   1     4336.77     4442.56     74.30 o 
   9   1   1      732.41      663.44     17.21 o 
  10   1   1       63.23       62.47     18.80 o 
  11   1   1      145.59      121.59     37.28 o 
  12   1   1      529.17      472.16     42.22 o 
   0   2   1    48007.11    41402.84    810.26 o 
   1   2   1    43033.44    39515.38    553.75 o 
   2   2   1     2359.82     2255.75     23.34 o 
   3   2   1       65.88       49.84      3.88 o 
   4   2   1    33153.36    32996.32    426.65 o 
   5   2   1    14360.29    14663.74    203.03 o 
   6   2   1    19261.52    19785.63    287.50 o 
   7   2   1      534.33      527.78     13.84 o 
   8   2   1      384.52      363.42     15.37 o 
   9   2   1     1947.96     2008.45     49.96 o 
  10   2   1     4104.93     4137.07     99.40 o 
  11   2   1     1317.38     1290.44     41.66 o 
  12   2   1      286.28      257.10     43.40 o 
   1   3   1    17774.00    16871.03    217.40 o 
   2   3   1    30477.16    28467.13    285.00 o 
   3   3   1    14770.31    14616.06    185.08 o 
   4   3   1    15779.81    15986.38    230.28 o 
   5   3   1       42.77       50.54      7.66 o 
   6   3   1     5336.73     5519.47     86.15 o 
   7   3   1     3593.75     3773.02     69.22 o 
   8   3   1     8879.21     8990.87    163.45 o 
   9   3   1     1108.86     1161.88     27.00 o 
  10   3   1        6.25      -14.97     26.55 o 
  11   3   1      206.80      213.08     31.39 o 
  12   3   1      821.35      749.67     45.87 o 
   0   4   1     5031.72     4481.80    158.82 o 
   1   4   1     2548.87     2355.13     45.28 o 
   2   4   1     2435.45     2479.89     43.88 o 
   3   4   1     2545.16     2778.55     42.28 o 
   4   4   1     1794.81     1781.10     28.59 o 
   5   4   1     1105.94     1154.32     20.41 o 
   6   4   1     2171.83     2228.09     34.92 o 
   7   4   1      390.23      400.30     13.93 o 
   8   4   1      291.91      299.92     15.06 o 
   9   4   1      225.87      197.04     18.34 o 
  10   4   1      566.15      594.68     31.80 o 
  11   4   1      110.02      111.22     31.39 o 
  12   4   1        5.83       12.66     43.19 o 
   1   5   1      464.62      469.20     21.46 o 
   2   5   1     2666.29     2644.87     50.49 o 
   3   5   1     1405.32     1357.10     28.85 o 
   4   5   1      492.69      531.12     17.09 o 
   5   5   1       22.70       32.16     12.82 o 
   6   5   1      203.87      231.56     16.34 o 
   7   5   1      297.02      324.48     15.76 o 
   8   5   1      615.85      632.54     18.55 o 
   9   5   1       95.61      128.88     27.25 o 
  10   5   1       36.99       45.66     29.96 o 
  11   5   1        0.81       -6.65     34.98 o 
   0   6   1    18934.40    18564.02    603.89 o 
   1   6   1     7497.30     7580.29    167.69 o 
   2   6   1      911.76      822.35     21.46 o 
   3   6   1      610.96      628.50     15.32 o 
   4   6   1     8734.88     9164.34    167.14 o 
   5   6   1     3936.36     3982.19     77.70 o 
   6   6   1     5106.95     5238.75    144.15 o 
   7   6   1      478.97      434.79     17.39 o 
   8   6   1       40.66       35.58     22.15 o 
   9   6   1      837.50      850.83     36.68 o 
  10   6   1     1569.89     1566.31     60.40 o 
  11   6   1      357.73      352.90     47.66 o 
   1   7   1     3124.98     3163.50     67.01 o 
   2   7   1    18017.17    17361.33    342.26 o 
   3   7   1     6830.07     6766.31    127.03 o 
   4   7   1     2831.89     2776.43     60.64 o 
   5   7   1      362.23      277.98     22.95 o 
   6   7   1     2438.06     2481.98     68.51 o 
   7   7   1     2853.61     3094.56    117.53 o 
   8   7   1     3412.78     3640.15    100.13 o 
   9   7   1      481.44      486.61     38.76 o 
  10   7   1      181.83      175.16     46.26 o 
   0   8   1     9573.83    10287.59    332.10 o 
   1   8   1     1424.76     1418.93     36.52 o 
   2   8   1      497.13      450.34     20.09 o 
   3   8   1      148.60      153.59     14.79 o 
   4   8   1     2939.06     2915.65     84.02 o 
   5   8   1     2574.56     2605.07     74.83 o 
   6   8   1     1040.07     1020.68     45.30 o 
   7   8   1      261.82      274.18     33.84 o 
   8   8   1       42.40       50.15     34.78 o 
   9   8   1      485.01      485.61     47.15 o 
  10   8   1      626.89      656.84     51.35 o 
   1   9   1        2.04       19.81     22.59 o 
   2   9   1      185.44      156.16     15.15 o 
   3   9   1      101.30       75.93     17.66 o 
   4   9   1        2.86       31.68     25.80 o 
   5   9   1       32.13       23.35     30.20 o 
   6   9   1        1.47        9.25     33.27 o 
   7   9   1       23.85       27.08     34.90 o 
   8   9   1        2.02      -10.70     39.71 o 
   9   9   1        0.03       13.35     49.07 o 
   0  10   1     1322.51     1376.35     55.66 o 
   1  10   1      543.22      611.99     29.48 o 
   2  10   1      192.84      169.04     30.44 o 
   3  10   1       77.46       81.53     26.92 o 
   4  10   1      765.18      817.48     38.18 o 
   5  10   1      426.16      434.53     34.68 o 
   6  10   1      683.22      637.59     39.09 o 
   7  10   1      158.98      156.58     40.89 o 
   8  10   1       13.87       19.95     45.26 o 
   1  11   1      702.26      781.60     43.21 o 
   2  11   1     2130.93     2282.24     71.50 o 
   3  11   1     1485.62     1503.35     55.12 o 
   4  11   1     1021.03     1085.95     45.69 o 
   5  11   1        0.92       26.27     36.00 o 
   6  11   1      504.77      528.86     44.97 o 
   7  11   1      336.23      347.10     44.64 o 
   0  12   1     1644.70     1768.56     95.96 o 
   1  12   1      681.39      731.18     43.60 o 
   2  12   1      248.81      276.75     42.76 o 
   3  12   1      106.66      110.08     41.00 o 
   4  12   1      705.30      771.91     63.11 o 
   5  12   1      650.46      677.25     46.37 o 
   1  13   1       23.39       21.71     47.55 o 
   2  13   1      275.54      304.80     50.67 o 
   3  13   1      129.40      146.83     51.04 o 
   2   0   2     4254.31     4480.95     65.22 o 
   3   0   2     4153.40     4226.21     58.01 o 
   4   0   2     4932.76     4995.32     79.12 o 
   5   0   2    71680.60    70561.82   1310.10 o 
   6   0   2     1800.69     1815.17     31.97 o 
   7   0   2     5567.35     5670.32    135.28 o 
   8   0   2       54.27       51.27     16.75 o 
   9   0   2     7316.25     7212.46    190.30 o 
  10   0   2      568.61      579.02     34.44 o 
  11   0   2     2533.12     2391.03    119.10 o 
  12   0   2      103.50       78.38     55.48 o 
   1   1   2    12230.72    12787.91    152.42 o 
   2   1   2     9401.78     9370.25    102.66 o 
   3   1   2    51988.60    50376.99    526.52 o 
   4   1   2      968.64      968.76     14.55 o 
   5   1   2      474.86      537.04     10.55 o 
   6   1   2      336.17      355.45      9.54 o 
   7   1   2    14812.84    14969.81    246.18 o 
   8   1   2      384.27      394.55     14.47 o 
   9   1   2     2524.96     2439.07     53.55 o 
  10   1   2       19.79       20.26     17.93 o 
  11   1   2      689.48      640.14     35.91 o 
  12   1   2      228.74      211.75     40.26 o 
   0   2   2     9744.26     9422.58    195.19 o 
   1   2   2     5811.69     5848.51     72.59 o 
   2   2   2      927.69      989.02     10.74 o 
   3   2   2      139.71      158.48      6.24 o 
   4   2   2      187.65      195.02      6.23 o 
   5   2   2     1142.98     1222.27     17.58 o 
   6   2   2       12.04       20.52      8.69 o 
   7   2   2       28.11       37.13      9.03 o 
   8   2   2       18.09       30.31     11.22 o 
   9   2   2      250.87      238.95     15.43 o 
  10   2   2       35.32       48.03     20.33 o 
  11   2   2       88.05       91.52     31.87 o 
  12   2   2       11.90      -13.50     41.67 o 
   1   3   2     7660.36     7324.77     81.72 o 
   2   3   2      208.06      205.06      9.41 o 
   3   3   2    13031.73    12811.90    162.72 o 
   4   3   2     2602.88     2803.27     54.29 o 
   5   3   2        2.43        9.80      6.02 o 
   6   3   2      276.95      295.77     11.26 o 
   7   3   2     2948.08     3042.69     46.44 o 
   8   3   2       86.06      102.57     13.18 o 
   9   3   2      922.39      921.34     24.70 o 
  10   3   2        4.95       -1.04     21.94 o 
  11   3   2      153.41      143.67     27.29 o 
  12   3   2       76.52       53.55     39.41 o 
   0   4   2     5821.63     5374.43    185.57 o 
   1   4   2    36108.85    32506.45    450.06 o 
   2   4   2     1140.33     1183.43     18.25 o 
   3   4   2    11271.44    11726.75    188.98 o 
   4   4   2     1772.55     1773.65     39.29 o 
   5   4   2    26306.08    26965.42    413.44 o 
   6   4   2     1335.67     1398.71     25.26 o 
   7   4   2     2183.94     2363.85     41.13 o 
   8   4   2       73.95       71.75     13.86 o 
   9   4   2     2254.32     2258.26     52.77 o 
  10   4   2      377.95      346.82     29.22 o 
  11   4   2     2384.40     2450.55    102.67 o 
  12   4   2       38.85       39.64     55.15 o 
   1   5   2    18933.07    18455.15    334.98 o 
   2   5   2     4302.98     4232.89     61.24 o 
   3   5   2    31908.89    30899.95    522.42 o 
   4   5   2      824.07      827.28     18.89 o 
   5   5   2       23.03       55.00     15.54 o 
   6   5   2      199.54      231.14     18.56 o 
   7   5   2     9995.04    10198.93    200.12 o 
   8   5   2     1049.71     1079.66     27.84 o 
   9   5   2     3013.37     3047.78     85.32 o 
  10   5   2        3.68        7.45     30.26 o 
  11   5   2      361.83      391.62     39.50 o 
   0   6   2     1579.45     1467.70     42.92 o 
   1   6   2     8397.27     8353.73    170.46 o 
   2   6   2      113.13      103.21      9.86 o 
   3   6   2      144.17      163.48     10.19 o 
   4   6   2      151.44      196.45     14.48 o 
   5   6   2     4940.82     4953.12    103.86 o 
   6   6   2      471.38      473.50     21.40 o 
   7   6   2      369.28      335.77     17.85 o 
   8   6   2       40.21       39.47     21.37 o 
   9   6   2     1356.82     1306.32     43.45 o 
  10   6   2      173.73      171.18     35.94 o 
  11   6   2      403.10      404.54     47.78 o 
   1   7   2      215.73      221.66     16.70 o 
   2   7   2       91.84       93.88     11.12 o 
   3   7   2      169.85      190.26     13.65 o 
   4   7   2        2.37       -5.53     15.16 o 
   5   7   2        3.78       -3.59     22.67 o 
   6   7   2       17.61       26.65     20.60 o 
   7   7   2       16.63       27.32     25.07 o 
   8   7   2        0.16       15.82     21.91 o 
   9   7   2       46.41       55.16     42.33 o 
  10   7   2        0.61        6.84     45.45 o 
   0   8   2     1616.16     1662.12     61.87 o 
   1   8   2     5137.96     5173.25    115.16 o 
   2   8   2       93.95       89.66     12.45 o 
   3   8   2      434.29      452.45     16.80 o 
   4   8   2       68.01       67.22     18.10 o 
   5   8   2     4948.51     5237.90    134.01 o 
   6   8   2      300.04      282.20     28.10 o 
   7   8   2      658.66      613.23     39.37 o 
   8   8   2       18.05       14.03     32.49 o 
   9   8   2      892.70      892.61     45.94 o 
  10   8   2      149.53      133.04     47.25 o 
   1   9   2     3487.43     3663.89     96.58 o 
   2   9   2      852.05      792.02     29.04 o 
   3   9   2     7863.62     8317.95    207.92 o 
   4   9   2      340.51      356.48     29.87 o 
   5   9   2       10.04       17.67     29.94 o 
   6   9   2       96.35       96.13     33.73 o 
   7   9   2     3909.43     4202.86    153.95 o 
   8   9   2      384.20      369.92     49.35 o 
   9   9   2     1134.17     1061.14     51.77 o 
   0  10   2      375.01      355.88     38.73 o 
   1  10   2     4224.88     4646.20    129.54 o 
   2  10   2      127.60      122.16     27.90 o 
   3  10   2      489.15      513.14     33.97 o 
   4  10   2      286.24      291.69     29.77 o 
   5  10   2     2559.03     2550.68     89.13 o 
   6  10   2      157.46      168.83     36.05 o 
   7  10   2      147.11      151.73     41.03 o 
   8  10   2       17.57       18.32     42.20 o 
   1  11   2      309.77      313.14     33.86 o 
   2  11   2       11.49        2.79     32.93 o 
   3  11   2      392.00      378.53     33.71 o 
   4  11   2       35.55       57.21     35.21 o 
   5  11   2       19.31       23.47     38.51 o 
   6  11   2       57.03       86.63     41.91 o 
   7  11   2       29.08       45.54     45.79 o 
   0  12   2      167.12      189.01     50.96 o 
   1  12   2      287.63      334.09     39.73 o 
   2  12   2        8.31       -4.67     41.24 o 
   3  12   2        8.52       -2.01     40.34 o 
   4  12   2        5.69       24.16     49.50 o 
   5  12   2      266.77      259.56     42.95 o 
   1  13   2      425.73      456.72     47.34 o 
   2  13   2      146.80      165.34     50.04 o 
   3  13   2     1099.19     1297.34    140.87 o 
   1   1   3    27765.28    27248.07    304.54 o 
   2   1   3    12087.76    12014.62    351.81 o 
   3   1   3    26502.34    26406.47    273.95 o 
   4   1   3      135.24      120.23      4.50 o 
   5   1   3      399.08      417.69     11.23 o 
   6   1   3       81.99       94.01      7.30 o 
   7   1   3     6898.13     7033.75    106.46 o 
   8   1   3      173.09      194.61     12.31 o 
   9   1   3     1747.33     1731.51     53.07 o 
  10   1   3        1.14       13.43     19.99 o 
  11   1   3      619.67      567.22     31.85 o 
  12   1   3      150.49      148.68     42.61 o 
   0   2   3    10859.66    10550.58    208.79 o 
   1   2   3    97036.83    86489.34   1806.81 o 
   2   2   3       10.53       26.74      3.44 o 
   3   2   3     4132.10     4005.19     48.26 o 
   4   2   3     5500.13     5723.61     71.43 o 
   5   2   3    31443.53    31434.48    494.32 o 
   6   2   3     2534.78     2691.23     38.80 o 
   7   2   3     2811.66     2898.93     50.13 o 
   8   2   3       22.53       21.49     11.10 o 
   9   2   3     5512.45     5634.02    113.07 o 
  10   2   3      603.36      564.84     23.21 o 
  11   2   3     2866.96     2779.61     88.31 o 
  12   2   3       42.97       29.77     41.69 o 
   1   3   3    29242.42    27215.40    378.88 o 
   2   3   3     3130.43     2927.56     35.34 o 
   3   3   3    43494.20    42400.10    551.96 o 
   4   3   3     3433.75     3552.37     93.73 o 
   5   3   3       11.08       19.39      6.87 o 
   6   3   3      731.11      743.87     14.96 o 
   7   3   3     9984.20    10677.95    184.56 o 
   8   3   3     1371.74     1358.95     34.58 o 
   9   3   3     2542.23     2628.45     79.69 o 
  10   3   3        8.08       -2.08     24.26 o 
  11   3   3      643.88      613.79     33.64 o 
  12   3   3      178.28      153.43     40.11 o 
   0   4   3     1562.03     1392.89     57.88 o 
   1   4   3     5963.47     5573.55    116.34 o 
   2   4   3      870.96      873.92     15.78 o 
   3   4   3     1183.42     1335.34     39.74 o 
   4   4   3      163.09      161.41     11.89 o 
   5   4   3     5058.54     5345.44    124.27 o 
   6   4   3      147.42      166.86     11.17 o 
   7   4   3       81.40       91.36     13.20 o 
   8   4   3       67.59       72.51     19.31 o 
   9   4   3      253.29      260.75     22.58 o 
  10   4   3      109.45       95.37     26.76 o 
  11   4   3      524.72      476.36     34.52 o 
  12   4   3        5.31       17.93     48.81 o 
   1   5   3     1141.52     1049.76     24.96 o 
   2   5   3       37.13       41.61      6.09 o 
   3   5   3     3197.45     3192.56     55.30 o 
   4   5   3      806.70      815.85     17.57 o 
   5   5   3      243.89      223.67     14.95 o 
   6   5   3        0.32       -3.51     16.40 o 
   7   5   3     1015.68      974.28     23.39 o 
   8   5   3      150.00      146.41     21.45 o 
   9   5   3      147.00      134.17     23.47 o 
  10   5   3       62.64       59.80     30.45 o 
  11   5   3       89.42       87.55     40.80 o 
   0   6   3     1666.92     1600.98     54.94 o 
   1   6   3    17005.76    16742.45    323.50 o 
   2   6   3      629.59      582.75     14.71 o 
   3   6   3      159.62      162.61     13.43 o 
   4   6   3      857.51      900.89     22.57 o 
   5   6   3    13475.98    13612.90    276.96 o 
   6   6   3     1089.65     1119.80     29.90 o 
   7   6   3      671.73      650.32     21.23 o 
   8   6   3       76.92       88.58     21.27 o 
   9   6   3     1989.32     1895.55     61.46 o 
  10   6   3      286.88      294.57     40.59 o 
  11   6   3      974.89      911.28     46.04 o 
   1   7   3     5026.54     5138.09    118.91 o 
   2   7   3     2546.10     2471.49     49.14 o 
   3   7   3    20716.58    20706.77    485.51 o 
   4   7   3      454.33      434.35     19.97 o 
   5   7   3      210.79      169.46     19.50 o 
   6   7   3      588.96      576.28     23.42 o 
   7   7   3     6851.42     7269.47    183.02 o 
   8   7   3      432.98      432.17     24.76 o 
   9   7   3     1083.24     1109.89     44.51 o 
  10   7   3       44.30       63.74     42.91 o 
   0   8   3     1750.15     1645.49     60.78 o 
   1   8   3     4404.93     4394.37    106.18 o 
   2   8   3      189.43      182.24     13.46 o 
   3   8   3      232.90      285.02     19.51 o 
   4   8   3      341.86      303.34     21.95 o 
   5   8   3     5678.75     5931.05    183.81 o 
   6   8   3       91.43      102.88     27.42 o 
   7   8   3      375.76      325.65     30.31 o 
   8   8   3       24.76       46.70     35.31 o 
   9   8   3     1053.30     1053.98     47.98 o 
  10   8   3       88.62      122.85     47.61 o 
   1   9   3       36.55       36.51     22.83 o 
   2   9   3        2.63        2.15     20.51 o 
   3   9   3        9.55       30.95     19.14 o 
   4   9   3       15.44       21.50     21.32 o 
   5   9   3        0.66        7.82     30.33 o 
   6   9   3        1.97       -0.18     30.99 o 
   7   9   3      169.09      206.34     39.02 o 
   8   9   3       40.74       36.87     40.35 o 
   9   9   3       10.41       24.54     42.44 o 
   0  10   3      610.82      629.39     47.10 o 
   1  10   3     1895.25     2023.45     72.52 o 
   2  10   3       74.07       87.90     23.05 o 
   3  10   3       70.89       81.17     27.02 o 
   4  10   3      104.31      104.34     28.73 o 
   5  10   3     1139.75     1083.75     43.92 o 
   6  10   3        3.31       -2.79     38.55 o 
   7  10   3       62.80       52.16     40.18 o 
   8  10   3        1.67       -8.90     45.31 o 
   1  11   3     1799.13     1833.38     64.34 o 
   2  11   3      301.22      326.42     34.61 o 
   3  11   3     3215.58     3332.81    122.06 o 
   4  11   3      125.37      101.56     37.90 o 
   5  11   3        6.74       -6.28     36.18 o 
   6  11   3       88.58      100.98     39.21 o 
   7  11   3     1001.18      980.07     53.98 o 
   0  12   3      231.44      226.01     51.39 o 
   1  12   3     1712.02     1868.26     76.25 o 
   2  12   3       27.37       20.58     36.27 o 
   3  12   3      337.44      392.49     50.55 o 
   4  12   3       77.71       88.34     39.66 o 
   5  12   3     1201.19     1176.89     55.20 o 
   1  13   3      186.58      190.49     42.82 o 
   2  13   3       63.93       57.49     54.26 o 
   1   0   4    24699.25    25407.37    407.46 o 
   2   0   4    14889.97    15097.50    241.36 o 
   3   0   4     2217.60     2260.11     42.88 o 
   4   0   4    27064.18    26192.96    402.87 o 
   5   0   4    17460.85    17588.96    321.58 o 
   6   0   4    10999.20    11049.58    243.29 o 
   7   0   4     1572.59     1704.85     37.82 o 
   8   0   4      658.70      571.84     35.75 o 
   9   0   4     2394.53     2342.85     69.23 o 
  10   0   4     4135.73     4513.97    165.81 o 
  11   0   4      918.76      914.17     49.06 o 
  12   0   4      600.24      551.35     68.55 o 
   1   1   4     2874.42     3150.39     34.01 o 
   2   1   4    39786.31    38922.23    425.10 o 
   3   1   4    14190.71    14319.17    152.07 o 
   4   1   4     9024.80     8999.15    112.52 o 
   5   1   4      111.30      123.47      6.16 o 
   6   1   4     4467.70     4508.57     76.60 o 
   7   1   4     6803.36     6995.20    113.57 o 
   8   1   4     5528.93     5542.57    162.65 o 
   9   1   4     1237.53     1154.49     24.92 o 
  10   1   4       74.78       64.90     23.83 o 
  11   1   4      152.13      135.28     29.46 o 
  12   1   4      927.78      842.63     45.75 o 
   0   2   4     1392.37     1377.89     29.02 o 
   1   2   4      134.11      150.18      3.55 o 
   2   2   4       21.97       20.03      3.15 o 
   3   2   4     1534.74     1648.26     24.76 o 
   4   2   4      724.00      703.22     20.36 o 
   5   2   4     2244.03     2329.32     33.27 o 
   6   2   4     1144.54     1194.00     19.00 o 
   7   2   4       99.93       88.21     10.05 o 
   8   2   4       23.18       20.81     10.84 o 
   9   2   4      293.03      316.86     22.65 o 
  10   2   4      259.48      235.45     23.79 o 
  11   2   4        0.64       -9.92     30.03 o 
  12   2   4        1.67        4.26     49.19 o 
   1   3   4     6804.21     6673.11     78.67 o 
   2   3   4     8020.16     7860.38     86.73 o 
   3   3   4     2244.06     2179.49     50.04 o 
   4   3   4     3626.96     3682.75     56.80 o 
   5   3   4      241.13      254.54     10.59 o 
   6   3   4     1913.02     1950.03     33.97 o 
   7   3   4     1167.83     1155.93     31.98 o 
   8   3   4     1644.64     1666.46     49.77 o 
   9   3   4      838.29      817.91     23.81 o 
  10   3   4       73.60       58.80     24.32 o 
  11   3   4        0.34       12.08     32.97 o 
  12   3   4      236.30      186.54     45.45 o 
   0   4   4    36111.73    33677.52    689.83 o 
   1   4   4    10298.19     9527.37    172.41 o 
   2   4   4     7266.93     7228.53    115.12 o 
   3   4   4     1538.63     1627.94     33.97 o 
   4   4   4    10974.36    10937.69    175.74 o 
   5   4   4     9428.32     9829.41    171.38 o 
   6   4   4    10385.86    10725.22    204.44 o 
   7   4   4     1032.99     1002.63     23.76 o 
   8   4   4      572.93      625.22     23.00 o 
   9   4   4     1138.59     1090.11     29.02 o 
  10   4   4     3073.45     3164.38     95.79 o 
  11   4   4      741.50      680.26     36.94 o 
   1   5   4     4464.28     4465.17     74.00 o 
   2   5   4    25787.76    24508.23    390.82 o 
   3   5   4    11613.73    11338.12    176.12 o 
   4   5   4     7472.46     7551.12    125.90 o 
   5   5   4        0.10        0.78     11.74 o 
   6   5   4     2382.65     2540.92     55.59 o 
   7   5   4     3489.05     3581.39     77.71 o 
   8   5   4     6004.37     6238.75    145.76 o 
   9   5   4      977.09      997.79     30.88 o 
  10   5   4        4.72        3.05     30.60 o 
  11   5   4      137.16      132.83     39.17 o 
   0   6   4     9868.62     9349.51    282.90 o 
   1   6   4     2382.42     2394.19     48.59 o 
   2   6   4       38.91       39.37      6.80 o 
   3   6   4      901.42      897.25     23.45 o 
   4   6   4     3978.35     4091.35    148.69 o 
   5   6   4     2185.21     2133.79     47.99 o 
   6   6   4     2011.00     2089.84     46.02 o 
   7   6   4       79.27       78.34     22.83 o 
   8   6   4       43.15       38.57     20.89 o 
   9   6   4       95.30      115.77     27.39 o 
  10   6   4      651.18      644.42     40.04 o 
  11   6   4      210.10      224.64     40.55 o 
   1   7   4       11.07       23.09     17.43 o 
   2   7   4       33.97       59.32     12.29 o 
   3   7   4       19.94       29.03     12.89 o 
   4   7   4      102.89      103.48     15.85 o 
   5   7   4        0.09        4.66     19.73 o 
   6   7   4        0.53       22.94     22.32 o 
   7   7   4      125.12      151.70     27.65 o 
   8   7   4       98.67       99.35     26.31 o 
   9   7   4       53.67       39.82     39.04 o 
  10   7   4        0.23        4.15     37.17 o 
   0   8   4     7988.45     8452.68    313.57 o 
   1   8   4     1393.75     1399.65     38.53 o 
   2   8   4      298.11      279.80     19.29 o 
   3   8   4      593.82      521.77     20.39 o 
   4   8   4     2238.83     2278.99     69.03 o 
   5   8   4     2162.91     2280.81     78.63 o 
   6   8   4     1713.75     1702.31     50.26 o 
   7   8   4      163.72      162.45     33.92 o 
   8   8   4       20.91       28.38     29.64 o 
   9   8   4       75.44       74.38     38.82 o 
  10   8   4      623.65      598.41     75.17 o 
   1   9   4     1627.32     1671.73     44.10 o 
   2   9   4     7447.81     7731.90    189.25 o 
   3   9   4     3156.61     3203.35    104.77 o 
   4   9   4     1956.17     1887.75     47.70 o 
   5   9   4        2.90        2.12     26.02 o 
   6   9   4      742.11      768.63     34.64 o 
   7   9   4      821.08      810.94     46.06 o 
   8   9   4     1550.09     1570.68     64.98 o 
   9   9   4      315.81      285.62     47.16 o 
   0  10   4     2629.59     2763.90    115.22 o 
   1  10   4     1167.30     1199.85     39.09 o 
   2  10   4      439.08      415.93     24.80 o 
   3  10   4      181.79      185.17     24.47 o 
   4  10   4     1765.17     1791.39     60.31 o 
   5  10   4      946.53      938.00     39.72 o 
   6  10   4     1362.13     1414.96     58.17 o 
   7  10   4      128.07      108.09     41.16 o 
   8  10   4       96.64      129.69     45.93 o 
   1  11   4      111.37      111.13     32.77 o 
   2  11   4       97.58      137.99     44.26 o 
   3  11   4       77.49       97.03     40.06 o 
   4  11   4      165.33      169.08     35.88 o 
   5  11   4        3.69       -1.82     41.91 o 
   6  11   4      141.56      138.69     42.93 o 
   7  11   4       27.29       14.40     49.80 o 
   0  12   4      266.38      265.37     51.82 o 
   1  12   4        8.34        3.90     37.59 o 
   2  12   4       20.81       32.17     36.31 o 
   3  12   4        3.79       -0.71     40.73 o 
   4  12   4      119.14       79.70     46.01 o 
   5  12   4      232.35      236.95     46.60 o 
   1  13   4       88.48       99.64     42.43 o 
   2  13   4      693.96      750.66     48.93 o 
   1   1   5      467.88      505.89      5.89 o 
   2   1   5    29172.73    28689.97    332.37 o 
   3   1   5      182.68      221.11      9.99 o 
   4   1   5    11013.03    11430.13    160.01 o 
   5   1   5       51.89       55.71      5.13 o 
   6   1   5     5281.68     5298.88     81.91 o 
   7   1   5      559.07      569.54     15.44 o 
   8   1   5     6455.39     6492.41    126.81 o 
   9   1   5       97.16       73.91     19.23 o 
  10   1   5      101.25      103.45     23.86 o 
  11   1   5        6.79       -2.28     25.46 o 
  12   1   5      722.47      664.37     53.75 o 
   0   2   5    72487.26    66981.69   1310.63 o 
   1   2   5       41.60       83.34     18.13 o 
   2   2   5    10528.60    10498.47    120.23 o 
   3   2   5       56.12       67.63      4.72 o 
   4   2   5    38285.88    38269.79    570.93 o 
   5   2   5        1.71       10.56      5.74 o 
   6   2   5    22709.26    23495.48    395.39 o 
   7   2   5       13.86       10.03      8.16 o 
   8   2   5      713.43      675.48     20.61 o 
   9   2   5       91.23      120.60     18.27 o 
  10   2   5     5601.15     5431.15    144.63 o 
  11   2   5        4.86        0.12     30.09 o 
  12   2   5      452.39      471.80     53.55 o 
   1   3   5      158.29      162.19      5.14 o 
   2   3   5    48269.61    45456.29    578.86 o 
   3   3   5       30.14       50.51      5.10 o 
   4   3   5    12758.95    13106.05    208.59 o 
   5   3   5      163.43      161.77      5.69 o 
   6   3   5     6609.39     6775.70    106.48 o 
   7   3   5        3.23       30.51     10.47 o 
   8   3   5    10579.12    11053.41    233.22 o 
   9   3   5        0.35        4.87     20.43 o 
  10   3   5       43.65       55.05     24.28 o 
  11   3   5       19.52       11.95     25.62 o 
  12   3   5     1179.79     1094.62     50.80 o 
   0   4   5     9947.66     9400.94    200.82 o 
   1   4   5      405.04      390.26     10.30 o 
   2   4   5      625.20      622.01     15.40 o 
   3   4   5        2.13        7.52      7.49 o 
   4   4   5     2993.43     2921.14     48.33 o 
   5   4   5      313.19      278.36      8.77 o 
   6   4   5     2834.66     2798.37     80.39 o 
   7   4   5        8.35       11.27     18.66 o 
   8   4   5      169.53      174.35     19.14 o 
   9   4   5       17.34       12.39     19.78 o 
  10   4   5      741.44      716.91     32.76 o 
  11   4   5        1.11       75.34     80.21 o 
   1   5   5      937.90      969.65     31.45 o 
   2   5   5     3809.25     3839.52     93.30 o 
   3   5   5      106.11      108.99     10.50 o 
   4   5   5      508.54      464.11     15.21 o 
   5   5   5      463.52      437.19     19.74 o 
   6   5   5      521.49      537.66     21.47 o 
   7   5   5       13.88       12.26     19.71 o 
   8   5   5      661.96      679.67     25.46 o 
   9   5   5       70.48       92.83     22.48 o 
  10   5   5      133.22       98.98     33.16 o 
  11   5   5       64.79       49.97     42.02 o 
   0   6   5    26467.89    25927.40    724.72 o 
   1   6   5       15.44       31.52     12.24 o 
   2   6   5      981.71      898.90     18.66 o 
   3   6   5      378.79      382.96     15.34 o 
   4   6   5    10834.78    11055.28    332.36 o 
   5   6   5        8.35       22.47     16.79 o 
   6   6   5     6635.60     6693.58    168.34 o 
   7   6   5       16.19        8.52     20.19 o 
   8   6   5       71.99       89.13     23.15 o 
   9   6   5       71.11       62.51     23.43 o 
  10   6   5     2146.28     2242.60     75.54 o 
  11   6   5       13.37       14.53     39.81 o 
   1   7   5       25.08       44.82     18.66 o 
   2   7   5    22202.60    22202.71    425.43 o 
   3   7   5       51.79       66.98     13.37 o 
   4   7   5     4815.39     4738.52     96.11 o 
   5   7   5        0.19       -3.83     23.02 o 
   6   7   5     2475.96     2591.98     76.46 o 
   7   7   5        0.06        2.42     25.07 o 
   8   7   5     5398.40     5759.09    145.29 o 
   9   7   5        1.30       -1.05     35.57 o 
  10   7   5       47.29       69.72     46.64 o 
   0   8   5     9860.96    10457.18    333.78 o 
   1   8   5       28.65       43.07     21.26 o 
   2   8   5      673.13      643.84     22.93 o 
   3   8   5       34.27       27.07     18.83 o 
   4   8   5     3922.13     4034.53     95.46 o 
   5   8   5       16.98        9.42     22.94 o 
   6   8   5     2202.38     2148.91     72.32 o 
   7   8   5        8.64        1.51     26.97 o 
   8   8   5       83.66       82.59     28.77 o 
   9   8   5        0.26        5.57     34.25 o 
   1   9   5      206.46      196.55     25.99 o 
   2   9   5      212.40      209.39     23.50 o 
   3   9   5        4.85        6.44     19.08 o 
   4   9   5       13.10       20.57     23.55 o 
   5   9   5        8.52        0.15     27.59 o 
   6   9   5       32.56       39.03     33.92 o 
   7   9   5       71.28       76.46     37.44 o 
   8   9   5        2.31        3.25     40.30 o 
   9   9   5        0.01      -21.79     49.39 o 
   0  10   5     1787.25     1940.26     74.54 o 
   1  10   5      131.99      124.67     32.99 o 
   2  10   5      134.07      104.61     24.58 o 
   3  10   5       11.81       20.28     26.04 o 
   4  10   5      922.35      972.12     40.20 o 
   5  10   5      145.03      146.71     33.20 o 
   6  10   5     1162.33     1173.22     48.11 o 
   7  10   5       11.11       -0.07     40.43 o 
   8  10   5       12.86       27.39     42.67 o 
   1  11   5        4.15       15.75     38.91 o 
   2  11   5     3330.90     3652.54    120.42 o 
   3  11   5        1.88       -0.59     36.37 o 
   4  11   5     1331.25     1328.82     55.29 o 
   5  11   5        0.47        0.95     38.46 o 
   6  11   5      618.31      613.63     43.71 o 
   0  12   5     2258.14     2545.10    164.33 o 
   1  12   5        7.68       13.75     38.40 o 
   2  12   5      357.13      378.69     41.68 o 
   3  12   5       16.24       16.42     44.56 o 
   4  12   5     1210.39     1248.24     54.14 o 
   5  12   5        6.28        4.41     45.02 o 
   1  13   5        0.03       -6.63     42.36 o 
   2  13   5      317.04      322.28     52.16 o 
   0   0   6    88599.77    74465.64   3024.41 o 
   1   0   6    27511.17    27267.62    418.02 o 
   2   0   6     3335.01     3391.03     65.16 o 
   3   0   6     2990.82     2985.81     52.60 o 
   4   0   6    19577.69    19434.59    362.30 o 
   5   0   6    14440.70    14655.11    292.76 o 
   6   0   6    14801.45    15317.81    361.41 o 
   7   0   6     1798.43     1896.71     48.47 o 
   8   0   6      304.64      298.39     27.73 o 
   9   0   6     2436.88     2503.61     82.76 o 
  10   0   6     4514.18     4690.94    194.30 o 
  11   0   6      975.29      940.17     49.29 o 
  12   0   6      206.27      177.38     56.65 o 
   1   1   6    11977.32    11959.71    140.56 o 
   2   1   6    42491.10    42357.74    457.53 o 
   3   1   6    12397.87    12461.33    136.34 o 
   4   1   6     6682.86     6783.76     93.74 o 
   5   1   6       13.34       15.92      7.51 o 
   6   1   6     1867.12     1810.40     38.23 o 
   7   1   6     3342.63     3548.88     62.79 o 
   8   1   6     3797.87     4024.54     93.36 o 
   9   1   6      849.68      815.14     24.65 o 
  10   1   6       15.74       14.09     21.07 o 
  11   1   6      282.73      261.46     28.99 o 
  12   1   6     1085.87     1016.54     51.32 o 
   0   2   6    12106.92    12242.58    241.27 o 
   1   2   6     1734.84     1749.69     22.48 o 
   2   2   6        3.42       10.26      3.25 o 
   3   2   6      384.08      350.11      8.67 o 
   4   2   6     1745.89     1796.85     40.92 o 
   5   2   6      373.90      378.95     11.09 o 
   6   2   6       17.26        9.09     13.63 o 
   7   2   6        7.38       21.66     14.75 o 
   8   2   6        3.72       10.81     16.80 o 
   9   2   6        4.01        9.50     18.75 o 
  10   2   6       70.89       74.01     22.57 o 
  11   2   6       96.18       92.61     31.45 o 
  12   2   6      126.02       98.59     37.93 o 
   1   3   6     2721.21     2835.65     45.86 o 
   2   3   6     7178.93     7001.83    117.69 o 
   3   3   6     3636.61     3595.34     76.70 o 
   4   3   6     4996.85     5497.54    101.48 o 
   5   3   6      310.15      315.22     11.58 o 
   6   3   6      256.56      243.06     12.50 o 
   7   3   6     1248.39     1326.38     25.50 o 
   8   3   6     1625.59     1644.23     44.03 o 
   9   3   6      212.17      191.66     21.53 o 
  10   3   6      111.05      105.23     24.76 o 
  11   3   6      171.42      156.09     34.76 o 
  12   3   6      326.06      280.07     37.06 o 
   0   4   6    41810.48    39381.90    779.26 o 
   1   4   6    11535.32    11099.01    162.18 o 
   2   4   6     3464.50     3484.03     59.66 o 
   3   4   6     1258.59     1323.71     21.04 o 
   4   4   6    11474.50    11732.10    187.56 o 
   5   4   6     8862.91     9231.13    148.60 o 
   6   4   6     7238.56     7501.25    131.26 o 
   7   4   6      588.46      592.79     20.23 o 
   8   4   6      292.98      278.29     21.36 o 
   9   4   6     1193.46     1203.14     39.39 o 
  10   4   6     2252.08     2247.49     64.65 o 
  11   4   6      683.95      649.12     40.94 o 
   1   5   6     3426.32     3471.13     57.31 o 
   2   5   6    20659.43    20070.54    319.63 o 
   3   5   6    11908.82    11761.33    193.22 o 
   4   5   6     7755.99     7795.80    132.75 o 
   5   5   6        2.27        9.47     12.79 o 
   6   5   6     3241.58     3487.53     88.95 o 
   7   5   6     3568.98     3694.94     77.34 o 
   8   5   6     3935.93     4079.39     93.43 o 
   9   5   6      722.94      680.91     29.66 o 
  10   5   6       30.82       26.07     29.50 o 
  11   5   6      171.66      187.80     37.46 o 
   0   6   6     4980.63     4711.78    167.50 o 
   1   6   6     2544.91     2567.25     45.00 o 
   2   6   6     1817.06     1721.30     31.09 o 
   3   6   6        2.45       -4.41     13.04 o 
   4   6   6     1804.51     1812.88     59.92 o 
   5   6   6     2340.56     2369.29     53.97 o 
   6   6   6     2053.47     2033.83     48.16 o 
   7   6   6       48.18       46.88     25.70 o 
   8   6   6      267.19      294.43     28.38 o 
   9   6   6      364.60      360.26     28.39 o 
  10   6   6      719.16      735.19     47.08 o 
  11   6   6      157.77      119.03     70.38 o 
   1   7   6       37.59       44.32     17.59 o 
   2   7   6      336.91      331.25     17.44 o 
   3   7   6      133.23      129.41     16.04 o 
   4   7   6       98.07       89.42     15.44 o 
   5   7   6        0.28        7.48     20.26 o 
   6   7   6        4.26       11.45     19.87 o 
   7   7   6        0.14       -5.25     25.11 o 
   8   7   6       10.33       20.25     30.71 o 
   9   7   6        2.66       -5.69     29.34 o 
  10   7   6        0.58      -10.07     39.84 o 
   0   8   6     4721.51     4744.95    207.86 o 
   1   8   6     1917.33     1915.37     49.56 o 
   2   8   6     1759.48     1756.64     57.97 o 
   3   8   6       22.90       36.59     18.13 o 
   4   8   6     1354.47     1329.54     30.73 o 
   5   8   6     1882.18     1929.88     44.08 o 
   6   8   6     1583.89     1494.46     43.83 o 
   7   8   6       64.32       52.70     26.21 o 
   8   8   6      148.25      145.47     30.25 o 
   9   8   6      248.22      294.69     37.92 o 
   1   9   6      976.35      939.93     31.09 o 
   2   9   6     4368.28     4590.17    135.75 o 
   3   9   6     3078.79     3126.48     83.89 o 
   4   9   6     2487.43     2441.27     80.39 o 
   5   9   6        6.81        3.85     28.40 o 
   6   9   6      998.98     1058.78     39.89 o 
   7   9   6     1307.60     1349.23     52.78 o 
   8   9   6     1810.32     1896.59     76.89 o 
   9   9   6      289.71      273.33     50.76 o 
   0  10   6     3602.77     3746.73    156.88 o 
   1  10   6     1285.20     1324.58     44.15 o 
   2  10   6      275.91      260.33     24.48 o 
   3  10   6      151.23      140.97     26.23 o 
   4  10   6     1233.99     1261.50     64.82 o 
   5  10   6      882.16      867.05     39.44 o 
   6  10   6      933.92     1001.69     48.26 o 
   7  10   6       83.64       99.29     38.71 o 
   8  10   6       59.86       74.21     54.71 o 
   1  11   6      119.52      111.96     33.10 o 
   2  11   6      249.24      251.82     31.35 o 
   3  11   6       56.37       81.71     36.96 o 
   4  11   6       15.91        1.79     35.79 o 
   5  11   6        0.08        1.42     38.59 o 
   6  11   6       53.10       43.60     42.49 o 
   0  12   6      681.32      750.33     59.27 o 
   1  12   6      160.96      180.40     39.56 o 
   2  12   6       72.97       65.14     36.95 o 
   3  12   6        5.67       30.51     49.18 o 
   4  12   6       55.19       30.23     42.58 o 
   5  12   6       55.35       49.41     54.63 o 
   1  13   6      276.47      282.00     44.11 o 
   2  13   6      992.27     1078.50     73.96 o 
   1   1   7    10922.52    10845.05    142.04 o 
   2   1   7      354.67      314.93      5.75 o 
   3   1   7    24428.85    24829.85    326.07 o 
   4   1   7      691.39      685.65     16.21 o 
   5   1   7        1.13        6.21      9.18 o 
   6   1   7      401.60      359.15     21.94 o 
   7   1   7     4930.34     5191.76     93.16 o 
   8   1   7     1857.32     1813.73     42.93 o 
   9   1   7     1110.77     1052.01     26.41 o 
  10   1   7        1.79        4.59     21.36 o 
  11   1   7      268.53      260.42     29.60 o 
  12   1   7        1.28       13.35     39.54 o 
   0   2   7     5201.13     5153.80     79.67 o 
   1   2   7    41169.31    39577.25    435.58 o 
   2   2   7      257.53      239.02      6.54 o 
   3   2   7     4034.36     4026.88     68.90 o 
   4   2   7     1509.23     1462.81     40.49 o 
   5   2   7    32678.42    33350.97    516.74 o 
   6   2   7     2343.63     2413.61     40.75 o 
   7   2   7     2080.35     2230.06     41.41 o 
   8   2   7       55.52       52.68     19.32 o 
   9   2   7     3770.74     3721.15     82.41 o 
  10   2   7      514.60      454.13     24.63 o 
  11   2   7     2381.64     2247.34     74.69 o 
  12   2   7       13.17       16.41     46.28 o 
   1   3   7    14722.67    14042.06    201.14 o 
   2   3   7     3505.72     3429.47     53.80 o 
   3   3   7    33702.58    33502.79    528.58 o 
   4   3   7      934.20      936.24     20.67 o 
   5   3   7      383.39      378.49     12.75 o 
   6   3   7      783.20      805.50     23.89 o 
   7   3   7    10543.10    11282.18    215.26 o 
   8   3   7      664.94      713.15     23.73 o 
   9   3   7     2246.91     2275.47     53.91 o 
  10   3   7       63.82       78.27     22.08 o 
  11   3   7      750.67      689.04     34.48 o 
  12   3   7       42.84       30.96     79.97 o 
   0   4   7      134.30      169.63      9.08 o 
   1   4   7     5490.11     5378.95    105.12 o 
   2   4   7      255.45      254.09      9.43 o 
   3   4   7      382.89      390.00      9.98 o 
   4   4   7      829.72      881.16     17.23 o 
   5   4   7     2715.24     2904.82     59.15 o 
   6   4   7      363.25      367.68     16.52 o 
   7   4   7      292.83      294.80     17.50 o 
   8   4   7       12.75       14.33     18.48 o 
   9   4   7      785.19      754.58     27.28 o 
  10   4   7       10.24        6.08     25.54 o 
  11   4   7      247.44      257.49     40.36 o 
   1   5   7      468.73      447.74     12.89 o 
   2   5   7     1076.69     1035.15     26.51 o 
   3   5   7     2717.92     2699.21     65.65 o 
   4   5   7      440.36      408.64     13.98 o 
   5   5   7      142.30      126.40     10.88 o 
   6   5   7       59.51       49.00     18.02 o 
   7   5   7      713.88      695.76     22.64 o 
   8   5   7       75.32       83.99     19.46 o 
   9   5   7      128.91       92.37     25.79 o 
  10   5   7      190.01      220.86     38.05 o 
  11   5   7       68.05       57.24     37.84 o 
   0   6   7     2037.43     1902.81     70.08 o 
   1   6   7    13469.02    13560.32    253.10 o 
   2   6   7        2.41       10.34     11.43 o 
   3   6   7      800.41      795.14     35.05 o 
   4   6   7     1725.78     1638.36     34.90 o 
   5   6   7     9390.12     9623.32    216.60 o 
   6   6   7      221.03      227.88     20.45 o 
   7   6   7      998.22      923.12     29.55 o 
   8   6   7       32.64       23.90     22.33 o 
   9   6   7     1715.89     1746.47     48.95 o 
  10   6   7       80.20      150.86     51.90 o 
   1   7   7     7925.77     8388.80    181.08 o 
   2   7   7     1346.92     1245.56     25.95 o 
   3   7   7    13577.07    14065.46    275.26 o 
   4   7   7      594.18      583.82     18.98 o 
   5   7   7        8.88        4.81     17.66 o 
   6   7   7      254.88      251.75     22.58 o 
   7   7   7     4972.47     5077.34    152.90 o 
   8   7   7      236.34      253.78     32.12 o 
   9   7   7     1357.22     1355.05     44.40 o 
  10   7   7       30.00       27.86     40.48 o 
   0   8   7      546.84      488.13     34.58 o 
   1   8   7     4955.50     5125.00    132.73 o 
   2   8   7        2.00        1.89     18.03 o 
   3   8   7      521.39      522.09     24.74 o 
   4   8   7      402.84      397.86     22.83 o 
   5   8   7     3487.86     3650.73     87.01 o 
   6   8   7      200.34      189.97     25.44 o 
   7   8   7      191.21      193.66     32.83 o 
   8   8   7        1.38       -4.26     27.54 o 
   9   8   7      671.36      649.04     42.68 o 
   1   9   7        0.19       13.64     23.48 o 
   2   9   7      237.13      256.11     22.84 o 
   3   9   7       97.21       84.14     20.46 o 
   4   9   7       59.05       67.02     22.80 o 
   5   9   7        2.02        6.15     27.54 o 
   6   9   7       34.76       31.69     33.65 o 
   7   9   7       85.03      114.95     38.60 o 
   8   9   7       11.45       16.59     36.19 o 
   0  10   7       64.59       75.37     36.65 o 
   1  10   7     1624.62     1729.42     54.53 o 
   2  10   7       23.85       34.48     25.24 o 
   3  10   7      123.30      122.35     23.89 o 
   4  10   7      156.91      134.67     27.23 o 
   5  10   7      749.81      786.34     41.87 o 
   6  10   7      316.94      313.94     45.17 o 
   7  10   7      107.52       87.96     41.87 o 
   1  11   7     1035.36     1059.07     44.70 o 
   2  11   7      252.10      280.58     33.74 o 
   3  11   7     2701.23     3126.08    125.92 o 
   4  11   7      112.01      108.10     36.87 o 
   5  11   7        8.79       22.80     39.83 o 
   6  11   7       24.70       34.16     43.29 o 
   0  12   7      347.96      368.29     54.07 o 
   1  12   7     1244.76     1269.32     55.33 o 
   2  12   7        2.45       19.06     37.45 o 
   3  12   7       86.15      114.88     41.80 o 
   4  12   7       57.84       47.64     46.75 o 
   1  13   7      112.08      118.48     43.57 o 
   0   0   8     3787.09     3750.29     92.57 o 
   1   0   8    55663.57    56030.23   1185.60 o 
   2   0   8      109.68      107.28      6.24 o 
   3   0   8     3711.59     3621.71    108.49 o 
   4   0   8     3559.58     3694.43     69.20 o 
   5   0   8    32698.46    33896.93    693.83 o 
   6   0   8     3488.92     3550.35     80.66 o 
   7   0   8     1406.45     1408.13     38.13 o 
   8   0   8      192.21      186.03     27.68 o 
   9   0   8     3293.87     3372.80     92.78 o 
  10   0   8      682.49      689.66     48.61 o 
  11   0   8     2697.71     2472.44    109.29 o 
  12   0   8        2.59       -4.29     49.29 o 
   1   1   8     8157.14     7938.44     88.77 o 
   2   1   8     2556.49     2591.69     53.38 o 
   3   1   8    28886.72    29368.76    406.11 o 
   4   1   8     1937.18     1932.73     36.75 o 
   5   1   8        2.29        6.03      8.88 o 
   6   1   8      841.96      866.98     23.23 o 
   7   1   8    10347.62    10742.09    208.05 o 
   8   1   8     1346.34     1362.49     30.84 o 
   9   1   8     2267.68     2221.22     52.34 o 
  10   1   8        3.71       -5.92     25.18 o 
  11   1   8      270.67      241.00     30.71 o 
  12   1   8       58.40       61.09     43.15 o 
   0   2   8      163.80      198.97     10.13 o 
   1   2   8      156.51      130.33      3.44 o 
   2   2   8      533.30      539.17      8.32 o 
   3   2   8       11.42       27.31      6.52 o 
   4   2   8       96.96       98.40      6.16 o 
   5   2   8     1818.43     1849.12     53.50 o 
   6   2   8      272.62      279.95     15.50 o 
   7   2   8      481.96      458.92     17.77 o 
   8   2   8       58.83       62.56     16.92 o 
   9   2   8      581.51      537.54     23.76 o 
  10   2   8       16.25       12.99     25.13 o 
  11   2   8        6.18        2.01     28.23 o 
  12   2   8        1.52       10.74     35.49 o 
   1   3   8     2927.85     2784.05     45.82 o 
   2   3   8     2168.22     2217.94     54.84 o 
   3   3   8     8911.77     8978.43    124.87 o 
   4   3   8        2.15       14.33      9.15 o 
   5   3   8      228.10      255.35     12.85 o 
   6   3   8      167.91      182.48     12.79 o 
   7   3   8     2774.99     2766.12     61.29 o 
   8   3   8      339.88      352.52     18.38 o 
   9   3   8     1070.38     1073.03     30.33 o 
  10   3   8       40.59       48.09     24.01 o 
  11   3   8        1.48       -8.45     35.42 o 
   0   4   8     5242.92     5120.14    121.22 o 
   1   4   8    20775.54    20062.93    425.30 o 
   2   4   8       78.53       74.10      6.89 o 
   3   4   8     1407.21     1436.03     42.26 o 
   4   4   8     2837.63     2908.95     45.95 o 
   5   4   8    19156.40    19963.33    399.91 o 
   6   4   8     1068.03     1075.78     22.96 o 
   7   4   8     1836.90     1903.24     39.92 o 
   8   4   8       10.47        6.02     18.84 o 
   9   4   8     2839.66     2820.42     72.14 o 
  10   4   8      341.62      351.71     30.83 o 
  11   4   8     1437.42     1416.38     55.20 o 
   1   5   8    10650.03    10924.58    173.93 o 
   2   5   8     3537.40     3504.77     79.72 o 
   3   5   8    19761.87    19583.23    319.67 o 
   4   5   8      794.10      762.42     24.50 o 
   5   5   8      131.45       97.38      7.31 o 
   6   5   8      665.15      608.22     23.34 o 
   7   5   8     7599.48     8013.94    175.14 o 
   8   5   8      605.48      570.07     23.70 o 
   9   5   8     1956.72     1919.11     56.49 o 
  10   5   8       20.25       58.30     28.61 o 
  11   5   8      528.08      503.16     41.52 o 
   0   6   8      792.02      737.71     22.67 o 
   1   6   8     4869.81     4900.77     99.77 o 
   2   6   8       66.14       68.39     12.91 o 
   3   6   8     2011.85     2014.69     57.24 o 
   4   6   8      548.56      528.95     18.43 o 
   5   6   8     3558.62     3632.81     71.36 o 
   6   6   8      180.41      197.83     20.01 o 
   7   6   8      443.65      408.16     23.88 o 
   8   6   8       16.70       25.71     22.49 o 
   9   6   8      450.80      468.90     31.45 o 
  10   6   8       70.93      101.00     39.84 o 
   1   7   8       13.38       21.71     15.68 o 
   2   7   8        3.02        7.45     13.68 o 
   3   7   8       26.92       37.00     15.61 o 
   4   7   8        2.67        9.64     16.51 o 
   5   7   8        9.87        1.31     17.90 o 
   6   7   8       21.79       17.41     22.38 o 
   7   7   8      177.28      162.86     25.26 o 
   8   7   8       24.50       35.27     26.44 o 
   9   7   8       90.92       96.07     33.13 o 
  10   7   8        7.55        4.78     40.50 o 
   0   8   8      473.58      477.43     31.06 o 
   1   8   8     3695.17     3742.35     92.93 o 
   2   8   8       41.04       43.12     19.19 o 
   3   8   8     1319.05     1280.03     31.48 o 
   4   8   8      560.54      538.27     24.36 o 
   5   8   8     2999.38     2886.34     75.81 o 
   6   8   8      283.77      295.23     31.37 o 
   7   8   8      578.71      537.88     34.61 o 
   8   8   8        2.70       24.89     29.55 o 
   9   8   8      387.61      339.69     36.96 o 
   1   9   8     3713.46     3898.52    104.75 o 
   2   9   8      888.90      967.68     36.00 o 
   3   9   8     6035.16     6128.34    175.99 o 
   4   9   8      193.72      193.97     25.28 o 
   5   9   8        4.54        5.99     23.45 o 
   6   9   8      176.97      184.74     30.64 o 
   7   9   8     1824.13     1809.17     65.39 o 
   8   9   8      215.15      200.59     34.68 o 
   0  10   8      695.33      682.96     48.94 o 
   1  10   8     2122.88     2261.53     69.16 o 
   2  10   8       13.34       30.07     25.96 o 
   3  10   8      207.82      186.06     24.83 o 
   4  10   8      216.87      241.22     26.53 o 
   5  10   8     2513.16     2647.56     90.40 o 
   6  10   8      101.48      110.21     35.47 o 
   7  10   8      167.99      192.42     49.06 o 
   1  11   8       20.64       30.32     27.07 o 
   2  11   8       86.66      102.77     29.13 o 
   3  11   8      324.27      354.32     42.65 o 
   4  11   8        0.07        7.88     36.42 o 
   5  11   8        0.11      -10.60     47.57 o 
   6  11   8        0.16        6.73     43.79 o 
   0  12   8        1.45      -15.20     52.04 o 
   1  12   8       66.04       79.67     39.67 o 
   2  12   8        3.08        2.74     40.37 o 
   3  12   8       20.91        7.62     41.55 o 
   4  12   8       26.03       38.82     47.52 o 
   1   1   9     7352.41     7683.38     86.32 o 
   2   1   9    13006.55    12796.10    156.95 o 
   3   1   9     6476.84     6753.11    105.86 o 
   4   1   9     4386.90     4444.36     84.88 o 
   5   1   9       48.19       65.71      7.68 o 
   6   1   9     1397.38     1467.30     28.31 o 
   7   1   9      737.68      761.13     28.10 o 
   8   1   9     4513.26     4593.97     93.43 o 
   9   1   9      266.20      290.24     24.33 o 
  10   1   9        1.27       -9.36     23.08 o 
  11   1   9      136.59      118.66     30.38 o 
  12   1   9      365.47      302.52     39.44 o 
   0   2   9    60883.73    59183.14   1037.26 o 
   1   2   9    16298.66    16649.13    174.84 o 
   2   2   9     4519.84     4432.29     77.02 o 
   3   2   9     1331.88     1381.17     23.63 o 
   4   2   9    11673.86    11814.95    239.89 o 
   5   2   9     7350.14     7369.69    132.01 o 
   6   2   9     8857.00     9407.31    181.81 o 
   7   2   9      711.99      733.09     19.57 o 
   8   2   9      454.94      407.94     20.28 o 
   9   2   9     1016.33      945.12     29.89 o 
  10   2   9     3418.50     3329.91    102.26 o 
  11   2   9      799.68      756.27     36.94 o 
   1   3   9     4077.06     3989.78     68.81 o 
   2   3   9    26977.11    26569.68    452.18 o 
   3   3   9     9726.75    10045.48    169.49 o 
   4   3   9     4514.56     4586.31     77.27 o 
   5   3   9      119.71      121.81     11.35 o 
   6   3   9     3402.75     3589.73     95.69 o 
   7   3   9     2452.07     2447.32     58.85 o 
   8   3   9     3469.70     3782.30     81.46 o 
   9   3   9      607.28      614.52     24.16 o 
  10   3   9       84.94       91.55     27.55 o 
  11   3   9      231.33      207.74     28.85 o 
   0   4   9     3495.80     3263.41    102.21 o 
   1   4   9     2035.63     2009.73     55.56 o 
   2   4   9      243.76      246.24      7.40 o 
   3   4   9       65.71       73.12      7.19 o 
   4   4   9     3497.26     3527.56     69.62 o 
   5   4   9      679.10      722.12     19.04 o 
   6   4   9      799.35      820.00     21.98 o 
   7   4   9       18.43       37.38     17.47 o 
   8   4   9       15.17        4.23     20.63 o 
   9   4   9      112.84      119.77     23.85 o 
  10   4   9      221.90      212.86     27.76 o 
  11   4   9      140.17      166.35     41.83 o 
   1   5   9       17.61       19.90     11.03 o 
   2   5   9     1851.61     1791.00     38.71 o 
   3   5   9     1083.01     1075.49     26.39 o 
   4   5   9      265.77      243.90     13.32 o 
   5   5   9      384.10      378.14     18.45 o 
   6   5   9      175.94      177.80     19.50 o 
   7   5   9      239.45      200.63     18.74 o 
   8   5   9      445.38      444.33     23.22 o 
   9   5   9        1.29        2.03     25.60 o 
  10   5   9       14.73       23.14     28.56 o 
  11   5   9       99.24       99.08     46.70 o 
   0   6   9    10601.07    10421.97    250.69 o 
   1   6   9     3817.55     3847.45     72.38 o 
   2   6   9     1737.48     1634.63     32.37 o 
   3   6   9       12.01        6.97     13.14 o 
   4   6   9     4994.51     4994.53    108.23 o 
   5   6   9     3100.59     2955.73     69.11 o 
   6   6   9     3197.41     3200.60     83.57 o 
   7   6   9      215.34      197.29     22.70 o 
   8   6   9      172.68      159.23     26.85 o 
   9   6   9      673.84      613.95     31.99 o 
  10   6   9     1009.09      946.69     37.11 o 
   1   7   9     1438.04     1388.56     29.65 o 
   2   7   9     7768.16     7997.01    198.65 o 
   3   7   9     4511.00     4631.86     92.06 o 
   4   7   9     5237.09     5225.98    115.07 o 
   5   7   9       30.93       19.25     16.56 o 
   6   7   9     1772.28     1804.24     50.52 o 
   7   7   9     1647.06     1750.90     52.40 o 
   8   7   9     2379.74     2477.86     71.96 o 
   9   7   9      321.10      339.70     36.08 o 
  10   7   9        1.66       12.80     36.77 o 
   0   8   9     2787.75     2746.52    114.03 o 
   1   8   9     1414.40     1429.67     39.51 o 
   2   8   9      438.73      440.25     18.89 o 
   3   8   9       28.63       30.98     19.36 o 
   4   8   9     1938.83     1915.48     52.43 o 
   5   8   9     1133.11     1176.25     31.46 o 
   6   8   9     1881.67     1916.32     74.08 o 
   7   8   9       59.41       38.59     30.39 o 
   8   8   9      112.12      142.52     30.96 o 
   9   8   9      244.40      218.51     33.61 o 
   1   9   9        7.77        3.37     25.57 o 
   2   9   9       97.48       89.63     20.59 o 
   3   9   9        2.68        6.89     21.95 o 
   4   9   9        2.69       14.55     22.60 o 
   5   9   9        2.76        1.49     25.74 o 
   6   9   9        3.90       -1.31     28.74 o 
   7   9   9      115.67      127.09     31.35 o 
   8   9   9       30.39       51.82     34.69 o 
   0  10   9      733.48      752.37     65.00 o 
   1  10   9      794.98      802.77     40.11 o 
   2  10   9      193.15      186.97     25.85 o 
   3  10   9       21.81       37.56     25.87 o 
   4  10   9      595.07      587.84     30.86 o 
   5  10   9      123.39      112.45     33.60 o 
   6  10   9      465.84      449.28     43.83 o 
   7  10   9        3.10       -9.95     55.21 o 
   1  11   9      387.56      353.74     30.79 o 
   2  11   9     2225.66     2262.78     75.08 o 
   3  11   9      755.14      717.07     34.22 o 
   4  11   9      515.59      482.11     38.15 o 
   5  11   9        2.14       -5.35     40.78 o 
   6  11   9      223.39      208.58     48.71 o 
   0  12   9     1878.92     1973.51    105.96 o 
   1  12   9      378.94      401.36     36.18 o 
   2  12   9       35.43       23.10     41.26 o 
   3  12   9       43.65       57.92     42.14 o 
   4  12   9      595.55      635.05     52.30 o 
   0   0  10    40623.14    38803.49    775.69 o 
   1   0  10     2157.38     2261.05     55.61 o 
   2   0  10     5537.59     5742.51    151.01 o 
   3   0  10        1.40       12.15      6.51 o 
   4   0  10    23153.21    23443.12    482.71 o 
   5   0  10       37.61       41.23     14.14 o 
   6   0  10    19715.66    20488.38    566.34 o 
   7   0  10      309.86      271.85     22.11 o 
   8   0  10      620.06      583.23     40.01 o 
   9   0  10       41.92       48.41     29.68 o 
  10   0  10     4604.15     4284.92    197.06 o 
  11   0  10       62.70       38.35     43.53 o 
   1   1  10      285.87      279.09      6.73 o 
   2   1  10    27983.84    28186.99    331.00 o 
   3   1  10       86.89      113.46      6.16 o 
   4   1  10     9822.81    10255.63    177.80 o 
   5   1  10       89.92       93.36      8.70 o 
   6   1  10     3167.32     3152.49     67.32 o 
   7   1  10       64.03       78.10     14.34 o 
   8   1  10     5359.89     5528.74    120.29 o 
   9   1  10        2.89       -3.73     21.20 o 
  10   1  10        3.71        0.47     23.97 o 
  11   1  10        0.96       21.51     30.88 o 
   0   2  10     6261.99     6458.04    106.03 o 
   1   2  10       27.00       31.13      3.23 o 
   2   2  10      109.40      106.62      4.36 o 
   3   2  10      285.73      265.67      7.14 o 
   4   2  10      804.67      812.18     21.23 o 
   5   2  10       93.78       96.21      9.16 o 
   6   2  10       91.95      117.83     13.37 o 
   7   2  10       29.02       26.14     14.94 o 
   8   2  10       14.26        8.31     17.21 o 
   9   2  10        0.31        8.05     21.84 o 
  10   2  10      135.28      124.67     26.07 o 
  11   2  10        1.54        2.91     29.86 o 
   1   3  10      365.29      378.97     11.62 o 
   2   3  10     7854.20     7649.71    151.29 o 
   3   3  10      277.80      288.17     10.36 o 
   4   3  10     3597.72     3680.77     61.20 o 
   5   3  10       26.51       32.10     15.51 o 
   6   3  10      668.03      648.16     16.48 o 
   7   3  10       20.74       20.81     14.68 o 
   8   3  10     1398.43     1425.52     31.92 o 
   9   3  10       40.35       50.24     21.61 o 
  10   3  10        0.71       12.20     28.53 o 
  11   3  10        5.18       17.34     36.15 o 
   0   4  10    38144.32    37110.87   1290.66 o 
   1   4  10      122.87      111.98      6.60 o 
   2   4  10     1994.34     2046.78     39.27 o 
   3   4  10      416.69      404.34     10.32 o 
   4   4  10    14194.14    14571.83    298.55 o 
   5   4  10        6.43       21.62     13.01 o 
   6   4  10     7523.66     7966.55    169.38 o 
   7   4  10        7.54        2.50     18.91 o 
   8   4  10      163.36      152.19     23.76 o 
   9   4  10       99.30       95.68     22.45 o 
  10   4  10     2469.49     2422.19     71.53 o 
  11   4  10        2.59       -0.33     34.75 o 
   1   5  10       42.43       45.00      9.54 o 
   2   5  10    23979.62    23464.44    511.32 o 
   3   5  10        0.08       13.11      9.55 o 
   4   5  10     5803.23     5825.91    113.24 o 
   5   5  10       70.64       75.80     15.41 o 
   6   5  10     3108.43     3225.50     84.66 o 
   7   5  10       17.35       24.41     18.76 o 
   8   5  10     5012.66     5238.66    143.19 o 
   9   5  10        4.92        7.03     27.09 o 
  10   5  10       58.56       58.00     31.03 o 
   0   6  10     7299.02     7201.81    186.03 o 
   1   6  10        4.91        9.18     12.85 o 
   2   6  10     1271.06     1326.96     29.36 o 
   3   6  10       80.40       64.31     15.63 o 
   4   6  10     1961.57     2010.03     41.45 o 
   5   6  10        1.41       -4.46     16.67 o 
   6   6  10     2003.52     2039.21    102.70 o 
   7   6  10       17.20       15.03     20.37 o 
   8   6  10      225.51      223.12     25.73 o 
   9   6  10       10.02       11.55     28.99 o 
  10   6  10      856.77      849.57     41.11 o 
   1   7  10        2.02       -8.44     14.81 o 
   2   7  10      249.55      245.17     17.03 o 
   3   7  10        2.02       -2.55     16.08 o 
   4   7  10       40.58       36.95     15.72 o 
   5   7  10       19.02       13.57     18.46 o 
   6   7  10        1.73        5.39     22.34 o 
   7   7  10        3.21        2.16     28.01 o 
   8   7  10        1.36        2.45     27.66 o 
   9   7  10        3.37       -4.27     32.36 o 
   0   8  10     5530.99     5738.96    210.22 o 
   1   8  10       80.36       83.65     21.96 o 
   2   8  10      906.62      866.50     24.76 o 
   3   8  10        2.71        6.94     17.39 o 
   4   8  10     1729.31     1694.41     43.75 o 
   5   8  10       31.56       40.56     20.35 o 
   6   8  10     1957.79     1888.13     58.56 o 
   7   8  10        1.34        5.33     28.39 o 
   8   8  10       83.00       82.50     29.89 o 
   9   8  10       18.28       28.46     35.05 o 
   1   9  10       20.85       22.45     23.61 o 
   2   9  10     5434.10     5697.19    166.14 o 
   3   9  10        5.48        8.88     24.00 o 
   4   9  10     2167.41     2098.07     62.20 o 
   5   9  10        5.86        7.52     24.54 o 
   6   9  10     1072.02     1114.74     41.33 o 
   7   9  10        1.27        3.64     34.69 o 
   8   9  10     2195.28     2103.63     66.07 o 
   0  10  10     4175.16     4691.64    293.69 o 
   1  10  10        6.17       10.46     28.65 o 
   2  10  10      358.87      322.34     27.10 o 
   3  10  10       15.36       14.18     28.04 o 
   4  10  10     1576.74     1583.20     54.23 o 
   5  10  10       43.54       32.10     29.93 o 
   6  10  10      910.24      816.71     45.15 o 
   7  10  10        1.98       -5.22     42.68 o 
   1  11  10       70.61       69.82     28.27 o 
   2  11  10      348.45      336.35     30.46 o 
   3  11  10        6.27        6.51     29.51 o 
   4  11  10       28.24       14.11     42.51 o 
   5  11  10        0.38        6.27     41.65 o 
   0  12  10      462.94      549.74     65.21 o 
   1  12  10       13.07       19.19     35.35 o 
   2  12  10       70.18       88.85     44.64 o 
   3  12  10        1.49        9.83     42.39 o 
   1   1  11     4296.88     4486.85     51.48 o 
   2   1  11     7465.37     7575.03    100.81 o 
   3   1  11     5880.22     6130.36     82.71 o 
   4   1  11     3984.91     4069.02     96.31 o 
   5   1  11       47.03       37.75      8.67 o 
   6   1  11     2229.33     2310.51     41.68 o 
   7   1  11     1228.37     1234.24     29.86 o 
   8   1  11     2232.75     2327.12     76.34 o 
   9   1  11      349.20      328.30     23.28 o 
  10   1  11       80.68       93.73     25.22 o 
  11   1  11       61.82       78.02     38.12 o 
   0   2  11    21145.54    20910.86    359.06 o 
   1   2  11     6316.76     6385.21    111.18 o 
   2   2  11     3701.99     3823.56     74.72 o 
   3   2  11     2502.36     2647.67     50.35 o 
   4   2  11    12330.52    12495.66    246.59 o 
   5   2  11    11320.26    11876.22    221.49 o 
   6   2  11     7789.21     8041.74    165.38 o 
   7   2  11      937.10      913.86     29.55 o 
   8   2  11      243.18      219.73     20.68 o 
   9   2  11     1119.05     1035.06     31.09 o 
  10   2  11     2032.43     1899.74     48.89 o 
  11   2  11      559.61      514.87     36.43 o 
   1   3  11     1533.43     1398.97     36.55 o 
   2   3  11    16246.04    16023.47    311.31 o 
   3   3  11     8712.90     8865.34    165.94 o 
   4   3  11     3989.41     4108.56     91.25 o 
   5   3  11      202.88      195.78     12.61 o 
   6   3  11     2019.17     2130.21     43.46 o 
   7   3  11     4582.49     4715.15     91.81 o 
   8   3  11     3989.35     3991.74     98.88 o 
   9   3  11      643.74      650.29     34.99 o 
  10   3  11       35.73       35.98     23.63 o 
  11   3  11      281.37      263.89     35.51 o 
   0   4  11     3652.13     3597.23    118.18 o 
   1   4  11     1300.45     1209.01     37.32 o 
   2   4  11       44.47       41.07      6.39 o 
   3   4  11      126.95      121.16      8.34 o 
   4   4  11     1099.75     1094.76     24.46 o 
   5   4  11      990.95      993.52     26.87 o 
   6   4  11     1065.50     1087.40     27.27 o 
   7   4  11       35.75       27.77     17.57 o 
   8   4  11       26.89       17.78     21.80 o 
   9   4  11      416.25      404.16     26.42 o 
  10   4  11      319.20      304.41     29.60 o 
  11   4  11       32.58       37.18     38.42 o 
   1   5  11      282.84      268.31     13.32 o 
   2   5  11     1114.49     1015.99     32.61 o 
   3   5  11      609.34      557.90     15.56 o 
   4   5  11      195.52      202.71     15.12 o 
   5   5  11       12.83        7.32     13.28 o 
   6   5  11      277.57      257.58     20.46 o 
   7   5  11      175.93      155.03     20.69 o 
   8   5  11      277.49      272.56     30.11 o 
   9   5  11       80.92       78.66     29.16 o 
  10   5  11       83.93       79.95     30.61 o 
   0   6  11     9357.97     9799.67    250.50 o 
   1   6  11     2919.84     2996.82     62.03 o 
   2   6  11      326.20      303.70     14.81 o 
   3   6  11      742.63      783.01     20.88 o 
   4   6  11     3634.39     3644.32     74.84 o 
   5   6  11     2925.63     2985.61     90.36 o 
   6   6  11     2543.92     2492.43    114.95 o 
   7   6  11      301.13      299.46     22.51 o 
   8   6  11       13.54       15.08     26.87 o 
   9   6  11      374.93      402.80     35.51 o 
  10   6  11      870.03      812.67     47.61 o 
   1   7  11     3004.66     3076.07     77.17 o 
   2   7  11     7838.00     7919.74    172.28 o 
   3   7  11     3507.23     3379.13     79.70 o 
   4   7  11     1730.60     1787.65     53.41 o 
   5   7  11      131.85      131.91     20.28 o 
   6   7  11      701.28      665.85     28.23 o 
   7   7  11     1203.86     1214.63     38.87 o 
   8   7  11     2268.09     2353.28     85.96 o 
   9   7  11      538.93      520.54     39.43 o 
   0   8  11     3193.01     3256.62    190.67 o 
   1   8  11     2128.88     2107.56     52.28 o 
   2   8  11      217.26      188.01     17.05 o 
   3   8  11      327.71      314.22     19.84 o 
   4   8  11     1401.44     1347.63     35.68 o 
   5   8  11      569.87      515.85     22.70 o 
   6   8  11      969.09      960.02     35.65 o 
   7   8  11       11.77       12.19     28.85 o 
   8   8  11       30.70       95.27     36.67 o 
   9   8  11       99.67       73.85     43.98 o 
   1   9  11       18.43       18.63     22.58 o 
   2   9  11       56.30       83.41     29.64 o 
   3   9  11       20.97       32.78     22.18 o 
   4   9  11       24.39       24.39     22.25 o 
   5   9  11        0.01        8.64     23.94 o 
   6   9  11       22.41       28.76     40.05 o 
   7   9  11        0.53       -4.74     35.86 o 
   8   9  11        5.14        2.89     40.56 o 
   0  10  11      728.24      722.55     67.68 o 
   1  10  11      371.81      345.23     28.66 o 
   2  10  11       19.91       24.92     31.93 o 
   3  10  11       31.38       37.02     27.03 o 
   4  10  11      321.82      325.78     28.96 o 
   5  10  11      320.43      327.59     36.10 o 
   6  10  11      483.42      446.30     39.07 o 
   7  10  11       21.91       18.59     48.35 o 
   1  11  11      187.26      189.79     41.25 o 
   2  11  11     1288.34     1329.41     49.98 o 
   3  11  11      719.12      681.99     40.31 o 
   4  11  11      538.71      473.63     41.09 o 
   5  11  11        5.29        5.17     40.71 o 
   0  12  11      800.22      871.08     64.21 o 
   1  12  11      325.66      367.64     39.81 o 
   2  12  11      168.50      159.52     45.69 o 
   3  12  11        4.81       13.61     42.75 o 
   0   0  12    11591.52    12036.58    358.96 o 
   1   0  12    39057.14    40747.94    792.03 o 
   2   0  12      825.40      882.31     50.28 o 
   3   0  12     4079.94     4311.79    107.38 o 
   4   0  12      887.56      869.58     48.11 o 
   5   0  12    13445.81    14189.11    669.02 o 
   6   0  12       55.78       68.02     20.02 o 
   7   0  12     1275.99     1382.27     72.30 o 
   8   0  12        0.80       -8.09     26.81 o 
   9   0  12     2773.93     2659.39    234.75 o 
  10   0  12      247.22      202.82     46.58 o 
  11   0  12     1893.46     1912.81     94.89 o 
   1   1  12    10932.09    11279.96    138.04 o 
   2   1  12     2663.97     2758.65     69.86 o 
   3   1  12    15598.28    16190.88    214.15 o 
   4   1  12      262.15      245.80     10.85 o 
   5   1  12        0.18        3.22      9.34 o 
   6   1  12       74.31       69.59     12.45 o 
   7   1  12     4800.44     4984.72    108.51 o 
   8   1  12      163.47      172.19     18.85 o 
   9   1  12     1486.94     1441.89     56.15 o 
  10   1  12       29.61       48.90     35.72 o 
  11   1  12      284.11      232.26     42.39 o 
   0   2  12       52.51       49.19      6.20 o 
   1   2  12      395.36      398.95     10.06 o 
   2   2  12        8.44       12.77      3.23 o 
   3   2  12       43.02       40.30      4.92 o 
   4   2  12       26.97       32.17      8.96 o 
   5   2  12     1335.66     1315.12     95.89 o 
   6   2  12       77.36       84.08     12.83 o 
   7   2  12       33.59       26.36     17.43 o 
   8   2  12        1.14        8.54     15.71 o 
   9   2  12       68.52       42.87     19.16 o 
  10   2  12       17.79       17.52     34.78 o 
  11   2  12       73.14       70.53     42.63 o 
   1   3  12     2999.43     2911.08     79.51 o 
   2   3  12      333.58      320.61      8.79 o 
   3   3  12     3935.48     3866.26    100.41 o 
   4   3  12      363.29      351.47     13.59 o 
   5   3  12       42.87       39.40     14.41 o 
   6   3  12       56.83       37.72     15.10 o 
   7   3  12     2059.62     2071.16     45.99 o 
   8   3  12       95.17       69.64     19.91 o 
   9   3  12      577.47      547.75     28.50 o 
  10   3  12        0.06       -6.14     26.73 o 
  11   3  12      105.71       81.10     47.26 o 
   0   4  12     1814.50     1686.48     84.81 o 
   1   4  12    15113.63    14784.02    374.02 o 
   2   4  12     1122.93     1111.91     30.84 o 
   3   4  12      275.52      301.40     12.14 o 
   4   4  12      110.34      111.83     11.57 o 
   5   4  12    11896.82    12578.33    305.17 o 
   6   4  12      717.53      672.72     20.70 o 
   7   4  12      980.28      980.28     28.66 o 
   8   4  12       86.08       67.68     20.62 o 
   9   4  12     2430.24     2432.05     65.74 o 
  10   4  12      223.94      181.32     35.90 o 
   1   5  12     4382.41     4337.26    231.24 o 
   2   5  12      972.40      952.86     29.67 o 
   3   5  12    15855.57    16265.48    339.67 o 
   4   5  12      819.85      733.27     31.32 o 
   5   5  12       78.26       70.91     15.55 o 
   6   5  12       58.98       71.02     16.40 o 
   7   5  12     5174.72     5407.42    136.80 o 
   8   5  12      307.97      314.58     25.96 o 
   9   5  12      930.81      892.49     35.95 o 
  10   5  12        7.80        9.11     35.70 o 
   0   6  12      388.29      394.36     20.14 o 
   1   6  12     2534.57     2579.12     54.70 o 
   2   6  12        4.35        7.41     12.63 o 
   3   6  12      630.17      609.85     17.41 o 
   4   6  12      302.30      311.73     17.41 o 
   5   6  12     3437.72     3309.37     84.62 o 
   6   6  12      129.22      147.11     22.33 o 
   7   6  12      111.37       88.86     22.14 o 
   8   6  12        0.21       14.25     26.32 o 
   9   6  12      267.34      279.79     36.62 o 
  10   6  12       22.91       34.56     41.63 o 
   1   7  12        0.18        0.38     18.80 o 
   2   7  12        0.28       -6.64     17.44 o 
   3   7  12      109.30      101.36     16.46 o 
   4   7  12       35.65       36.67     18.23 o 
   5   7  12       12.21        6.30     19.77 o 
   6   7  12        2.55       13.81     24.16 o 
   7   7  12       57.58       48.94     24.32 o 
   8   7  12        1.52      -15.01     28.37 o 
   9   7  12       17.05       24.23     38.71 o 
   0   8  12      627.06      545.91     32.67 o 
   1   8  12     2715.61     2602.26    104.87 o 
   2   8  12       56.44       64.56     19.51 o 
   3   8  12      204.16      192.95     21.03 o 
   4   8  12       83.97       70.64     21.53 o 
   5   8  12     2625.19     2512.88     67.74 o 
   6   8  12       60.38       68.50     28.36 o 
   7   8  12      104.50       92.24     34.18 o 
   8   8  12        1.01      -14.90     37.98 o 
   1   9  12     1794.06     1772.28     63.19 o 
   2   9  12      443.79      385.84     23.50 o 
   3   9  12     4729.54     4960.48    129.65 o 
   4   9  12      165.91      150.03     25.74 o 
   5   9  12        6.58        6.15     24.98 o 
   6   9  12       18.90        7.85     30.29 o 
   7   9  12     1393.12     1406.73     55.52 o 
   0  10  12       59.44       66.17     42.99 o 
   1  10  12     1411.48     1471.78     47.13 o 
   2  10  12       34.76       25.36     25.08 o 
   3  10  12      172.84      158.79     30.49 o 
   4  10  12       81.76      102.59     30.81 o 
   5  10  12     1628.39     1712.89     59.23 o 
   6  10  12      147.13      148.07     40.06 o 
   1  11  12       63.33       56.65     31.29 o 
   2  11  12        1.32        6.02     33.00 o 
   3  11  12       87.26       83.89     37.55 o 
   4  11  12       21.00        4.35     34.67 o 
   5  11  12        7.54        6.47     47.33 o 
   0  12  12       35.62       28.54     49.71 o 
   1  12  12      129.65      120.32     41.49 o 
   2  12  12        2.36        8.35     39.73 o 
   1   1  13     4552.96     4659.91     59.11 o 
   2   1  13      522.61      491.44     15.61 o 
   3   1  13     8630.83     8838.65    146.43 o 
   4   1  13     1215.28     1192.36     31.74 o 
   5   1  13      117.21      114.36     11.94 o 
   6   1  13      469.40      494.45     16.85 o 
   7   1  13     3194.31     3224.68     69.84 o 
   8   1  13      352.21      342.13     25.10 o 
   9   1  13      772.66      807.25     56.08 o 
  10   1  13        0.64        5.36     35.99 o 
  11   1  13      187.29      182.17     43.51 o 
   0   2  13     6768.49     6943.35    158.60 o 
   1   2  13    18446.21    18676.16    268.27 o 
   2   2  13     1985.91     1964.74     56.08 o 
   3   2  13     1372.43     1344.27     24.41 o 
   4   2  13      900.51      908.12     32.05 o 
   5   2  13    14096.05    15505.14    296.27 o 
   6   2  13      362.17      393.96     17.98 o 
   7   2  13     1301.94     1353.99     30.39 o 
   8   2  13      188.32      199.30     20.83 o 
   9   2  13     2213.10     2244.68     87.51 o 
  10   2  13      388.19      362.83     41.31 o 
  11   2  13     1204.94     1110.67     46.91 o 
   1   3  13     6372.17     6236.77    102.58 o 
   2   3  13     5029.45     5057.81    130.03 o 
   3   3  13    14900.00    15036.18    293.81 o 
   4   3  13      102.38      103.50      7.95 o 
   5   3  13       39.34       38.24     10.97 o 
   6   3  13      157.22      171.79     18.96 o 
   7   3  13     4811.09     4993.60    113.97 o 
   8   3  13      185.35      209.23     20.05 o 
   9   3  13     1179.18     1176.03     51.11 o 
  10   3  13        8.92       17.20     41.16 o 
  11   3  13      282.03      241.94     46.49 o 
   0   4  13     1283.28     1316.23     58.08 o 
   1   4  13     1875.19     1810.61     39.09 o 
   2   4  13      365.71      308.90     16.37 o 
   3   4  13      122.10      129.82     10.25 o 
   4   4  13      418.00      379.99     14.24 o 
   5   4  13     1883.17     1981.66     60.42 o 
   6   4  13       60.13       79.91     18.16 o 
   7   4  13       86.99       91.55     19.15 o 
   8   4  13       19.55       36.82     21.57 o 
   9   4  13      262.63      211.69     31.94 o 
  10   4  13       43.97       51.84     40.88 o 
   1   5  13      655.22      645.17     14.70 o 
   2   5  13      149.95      137.38     11.12 o 
   3   5  13     1013.66      959.37     21.80 o 
   4   5  13       97.74       85.45     13.58 o 
   5   5  13        3.19        6.23     15.62 o 
   6   5  13       83.46      104.40     19.05 o 
   7   5  13      239.15      227.04     22.06 o 
   8   5  13       11.02       23.57     25.80 o 
   9   5  13      110.10       61.88     33.80 o 
  10   5  13        1.98       24.24     42.98 o 
   0   6  13     2103.80     1983.87     61.38 o 
   1   6  13     6125.23     6218.85    143.15 o 
   2   6  13      269.66      239.82     15.25 o 
   3   6  13      574.08      559.55     18.98 o 
   4   6  13      231.85      242.31     17.42 o 
   5   6  13     4733.92     4666.07    122.04 o 
   6   6  13      334.36      323.53     24.67 o 
   7   6  13      400.59      383.19     27.48 o 
   8   6  13       67.42       67.12     31.19 o 
   9   6  13      624.66      545.27     35.90 o 
   1   7  13     3052.13     3072.66     79.19 o 
   2   7  13      723.51      682.21     20.43 o 
   3   7  13     7285.87     7860.46    170.07 o 
   4   7  13      766.80      769.59     25.07 o 
   5   7  13       10.14       14.10     19.46 o 
   6   7  13       52.37       51.37     22.49 o 
   7   7  13     2484.51     2639.63     76.20 o 
   8   7  13      461.43      415.79     35.12 o 
   9   7  13      715.75      702.01     48.95 o 
   0   8  13       30.67       44.77     26.94 o 
   1   8  13     2264.87     2349.98     65.76 o 
   2   8  13       34.25       14.65     17.98 o 
   3   8  13      263.99      282.17     20.52 o 
   4   8  13      222.68      212.88     20.92 o 
   5   8  13     1916.65     1916.44     58.63 o 
   6   8  13      480.34      493.31     31.63 o 
   7   8  13      137.87      144.50     36.71 o 
   8   8  13       46.32       44.60     36.55 o 
   1   9  13       57.12       37.82     22.79 o 
   2   9  13        0.99        0.19     24.40 o 
   3   9  13       19.66       12.74     21.72 o 
   4   9  13       11.06        3.26     26.11 o 
   5   9  13        5.75        7.81     32.30 o 
   6   9  13       50.71       48.31     36.75 o 
   7   9  13       16.38       23.72     41.47 o 
   0  10  13      235.59      248.33     40.11 o 
   1  10  13      593.81      586.16     30.10 o 
   2  10  13        1.14       -3.72     27.05 o 
   3  10  13       23.61       26.33     30.87 o 
   4  10  13       25.26       47.22     28.21 o 
   5  10  13      615.49      619.22     40.38 o 
   6  10  13       58.18       54.90     42.82 o 
   1  11  13      610.09      571.33     36.84 o 
   2  11  13      367.02      362.32     36.01 o 
   3  11  13     1421.55     1350.79     55.12 o 
   4  11  13       48.57       39.48     41.21 o 
   0  12  13      177.45      157.33     55.90 o 
   1  12  13      738.10      664.29     43.35 o 
   0   0  14    11847.62    12266.03    376.71 o 
   1   0  14     2858.04     2943.54     49.19 o 
   2   0  14     2322.56     2349.90     68.81 o 
   3   0  14      216.60      197.32     13.14 o 
   4   0  14    10977.02    11284.84    498.12 o 
   5   0  14     8412.93     8927.40    288.56 o 
   6   0  14     9050.96     9847.64    342.77 o 
   7   0  14      690.14      638.05     52.19 o 
   8   0  14      353.09      376.61     42.56 o 
   9   0  14      644.17      641.72     47.50 o 
  10   0  14     1921.06     1924.66    109.04 o 
  11   0  14      382.11      393.22    124.34 o 
   1   1  14     1005.60     1027.39     23.92 o 
   2   1  14     8370.59     8626.52    183.42 o 
   3   1  14     4541.18     4796.40     86.48 o 
   4   1  14     4204.00     4314.87    139.27 o 
   5   1  14       19.60       26.17      9.77 o 
   6   1  14     1935.31     1970.11     66.66 o 
   7   1  14     1448.56     1411.22     40.72 o 
   8   1  14     2898.33     3057.73     92.27 o 
   9   1  14      326.51      286.72     31.11 o 
  10   1  14        0.09       -2.35     37.34 o 
  11   1  14       52.09       34.50     44.83 o 
   0   2  14      850.86      818.28     48.90 o 
   1   2  14      706.41      712.99     20.68 o 
   2   2  14      114.75      112.23      6.76 o 
   3   2  14      184.67      173.37      5.56 o 
   4   2  14      149.03      135.84      8.01 o 
   5   2  14        9.12       11.68     12.56 o 
   6   2  14      267.72      259.66     13.60 o 
   7   2  14        4.81       10.05     17.10 o 
   8   2  14       53.40       40.71     23.20 o 
   9   2  14       15.93       30.75     38.39 o 
  10   2  14       69.23       73.17     37.49 o 
  11   2  14       19.39       27.32     40.37 o 
   1   3  14      174.34      178.14      6.44 o 
   2   3  14     3758.54     3599.69    104.42 o 
   3   3  14     1798.03     1863.34     68.08 o 
   4   3  14      779.86      740.28     19.55 o 
   5   3  14        9.09       26.10     14.02 o 
   6   3  14      492.66      466.30     23.09 o 
   7   3  14      347.36      329.16     21.46 o 
   8   3  14      579.31      542.37     27.13 o 
   9   3  14       81.94       91.45     36.94 o 
  10   3  14       42.94       76.61     40.35 o 
   0   4  14    12684.68    12852.63    367.06 o 
   1   4  14     3081.01     3188.62     58.83 o 
   2   4  14      348.62      353.48      9.88 o 
   3   4  14     1211.98     1112.41     36.48 o 
   4   4  14     6981.17     7120.21    156.19 o 
   5   4  14     2905.05     2884.55     66.35 o 
   6   4  14     3261.89     3264.17     84.24 o 
   7   4  14      301.88      282.92     20.52 o 
   8   4  14       39.65       40.00     28.39 o 
   9   4  14      185.14      211.79     36.98 o 
  10   4  14     1094.95     1063.11     54.35 o 
   1   5  14     2326.29     2311.11     48.26 o 
   2   5  14     9638.18     9622.18    198.66 o 
   3   5  14     2636.12     2597.99    105.75 o 
   4   5  14     1748.77     1796.34     52.52 o 
   5   5  14        0.09        0.93     14.63 o 
   6   5  14     1409.33     1371.24     37.47 o 
   7   5  14     1177.06     1184.78     57.05 o 
   8   5  14     2378.51     2400.69     78.26 o 
   9   5  14      515.33      462.64     41.49 o 
  10   5  14       34.14       34.55     44.62 o 
   0   6  14     3462.28     3539.50    119.98 o 
   1   6  14     1085.42     1044.36     23.62 o 
   2   6  14      363.52      355.58     15.84 o 
   3   6  14        0.35       -2.56     17.38 o 
   4   6  14      874.48      846.38     25.48 o 
   5   6  14      405.39      386.02     19.46 o 
   6   6  14      742.10      693.11     25.56 o 
   7   6  14      110.68       94.87     28.32 o 
   8   6  14       77.71       72.98     38.06 o 
   9   6  14      274.56      280.13     45.40 o 
   1   7  14       70.61       63.27     16.86 o 
   2   7  14       66.17       61.39     16.44 o 
   3   7  14        9.16        8.10     16.62 o 
   4   7  14        4.64       11.21     17.38 o 
   5   7  14        1.23       -1.97     21.88 o 
   6   7  14        3.89       29.27     28.53 o 
   7   7  14        0.04        7.72     29.63 o 
   8   7  14       22.57       20.99     39.14 o 
   9   7  14        6.76        4.58     59.19 o 
   0   8  14     2191.42     2203.30    119.65 o 
   1   8  14      573.05      568.31     23.72 o 
   2   8  14      110.49       98.54     21.24 o 
   3   8  14       43.75       37.86     20.84 o 
   4   8  14     1000.75      978.89     31.02 o 
   5   8  14      464.93      448.82     28.82 o 
   6   8  14      941.32      913.72     43.91 o 
   7   8  14      167.26      164.62     37.10 o 
   8   8  14       19.30       16.38     50.31 o 
   1   9  14      382.33      370.39     24.74 o 
   2   9  14     2580.87     2616.38     78.18 o 
   3   9  14      862.11      817.64     28.76 o 
   4   9  14      703.59      684.76     33.80 o 
   5   9  14       12.33        2.55     31.25 o 
   6   9  14      479.02      517.30     41.74 o 
   7   9  14      576.90      502.43     49.36 o 
   0  10  14     1871.04     2093.18     93.55 o 
   1  10  14      549.30      544.92     28.86 o 
   2  10  14      151.32      137.81     26.97 o 
   3  10  14       39.89       52.25     32.12 o 
   4  10  14      724.46      706.67     48.13 o 
   5  10  14      356.14      352.24     39.09 o 
   6  10  14      337.99      287.34     47.81 o 
   1  11  14       20.34       12.00     38.52 o 
   2  11  14      188.68      186.39     38.95 o 
   3  11  14       88.35       68.94     37.90 o 
   4  11  14       11.54        8.74     43.37 o 
   1   1  15      307.01      283.69      8.64 o 
   2   1  15    10734.94    11231.74    229.63 o 
   3   1  15        0.74        7.17      4.80 o 
   4   1  15     1765.07     1810.04     35.96 o 
   5   1  15       26.03       18.20     10.72 o 
   6   1  15      660.39      661.97     40.60 o 
   7   1  15        1.82        5.53     21.04 o 
   8   1  15     1739.79     1798.29     58.04 o 
   9   1  15        0.00        7.25     30.46 o 
  10   1  15        5.19       -5.28     41.89 o 
   0   2  15    27824.31    28755.53    647.98 o 
   1   2  15      117.48      114.75      5.56 o 
   2   2  15     1607.63     1622.07     67.52 o 
   3   2  15      339.89      300.17     12.77 o 
   4   2  15     8723.56     9224.43    300.19 o 
   5   2  15      216.78      233.39     11.99 o 
   6   2  15     5968.69     6371.87    149.05 o 
   7   2  15       48.84       53.51     25.03 o 
   8   2  15      165.61      148.14     24.60 o 
   9   2  15        8.77       25.23     29.53 o 
  10   2  15     2241.43     2159.54     73.51 o 
   1   3  15      149.36      141.50      8.03 o 
   2   3  15    13002.81    13530.23    362.59 o 
   3   3  15       17.16       24.45      6.35 o 
   4   3  15     4482.11     4533.82    157.38 o 
   5   3  15        4.06        6.50     12.35 o 
   6   3  15     1851.05     1761.60     40.79 o 
   7   3  15      195.17      154.98     26.54 o 
   8   3  15     3053.64     3167.04    133.02 o 
   9   3  15        1.56       -6.51     41.35 o 
  10   3  15       13.68        4.37     44.58 o 
   0   4  15     2626.03     2696.35     80.63 o 
   1   4  15       25.14       26.43      8.36 o 
   2   4  15      487.61      449.73     13.38 o 
   3   4  15      230.90      205.88     11.67 o 
   4   4  15     1328.01     1285.41     48.40 o 
   5   4  15       18.63       15.18     13.36 o 
   6   4  15      461.91      473.12     23.18 o 
   7   4  15       19.91       18.26     32.52 o 
   8   4  15       42.09       41.60     31.59 o 
   9   4  15       16.52       14.46     34.86 o 
  10   4  15      239.89      225.82     57.64 o 
   1   5  15        1.10        6.64      9.42 o 
   2   5  15      576.25      546.15     15.61 o 
   3   5  15        0.41        8.61     13.43 o 
   4   5  15      739.25      671.11     35.41 o 
   5   5  15        8.58       12.42     14.26 o 
   6   5  15       48.12       45.77     20.33 o 
   7   5  15        4.74        7.76     32.22 o 
   8   5  15      385.79      347.43     36.20 o 
   9   5  15        1.42       -1.51     39.89 o 
   0   6  15     5953.81     5739.37    222.98 o 
   1   6  15       17.04       12.57     13.14 o 
   2   6  15     1523.90     1443.88     36.30 o 
   3   6  15       50.34       36.89     17.16 o 
   4   6  15     2692.56     2646.91     58.86 o 
   5   6  15       56.37       59.99     21.56 o 
   6   6  15     2666.88     2665.31     80.11 o 
   7   6  15        0.65       -2.55     31.63 o 
   8   6  15      170.80      155.67     35.82 o 
   9   6  15        0.79       23.95     46.34 o 
   1   7  15       49.00       44.03     13.78 o 
   2   7  15     5811.60     5831.80    146.87 o 
   3   7  15        9.86       26.16     18.25 o 
   4   7  15     2665.83     2671.03     81.94 o 
   5   7  15      144.97      118.82     25.22 o 
   6   7  15     1312.91     1285.29     46.78 o 
   7   7  15        0.82       18.45     35.57 o 
   8   7  15     1675.40     1639.52     66.59 o 
   0   8  15     2721.35     2658.52    129.57 o 
   1   8  15      113.68      109.39     20.75 o 
   2   8  15      372.05      354.75     21.41 o 
   3   8  15       13.72       16.50     26.22 o 
   4   8  15     1189.30     1201.36     39.42 o 
   5   8  15       15.42        9.26     31.99 o 
   6   8  15      954.91      962.37     48.03 o 
   7   8  15       14.04        4.56     43.87 o 
   1   9  15        6.26       -2.85     22.58 o 
   2   9  15        7.01       15.35     25.40 o 
   3   9  15        1.05       -6.30     30.95 o 
   4   9  15       12.20       23.67     28.84 o 
   5   9  15        6.13        5.79     29.74 o 
   6   9  15        7.82       12.92     51.17 o 
   0  10  15     1096.03      992.74     56.92 o 
   1  10  15        1.49        6.97     37.48 o 
   2  10  15      149.92      128.21     40.83 o 
   3  10  15        1.31        6.91     35.04 o 
   4  10  15      364.84      346.12     35.43 o 
   5  10  15        5.62      -11.46     44.81 o 
   1  11  15        1.60       -9.40     54.31 o 
   2  11  15     1378.06     1330.36     69.59 o 
   3  11  15        0.24      -13.35     45.41 o 
   0   0  16    19362.19    20896.94    719.64 o 
   1   0  16     7927.25     8033.19    174.89 o 
   2   0  16     1193.36     1248.95     41.44 o 
   3   0  16      431.17      392.32     37.51 o 
   4   0  16     4095.29     4439.18    134.73 o 
   5   0  16     3539.14     3665.49    187.94 o 
   6   0  16     2879.02     3170.15    133.65 o 
   7   0  16       61.89       41.97     32.75 o 
   8   0  16      123.43      171.08     54.88 o 
   9   0  16      535.41      539.29     51.43 o 
  10   0  16     1247.48     1263.91     83.14 o 
   1   1  16     2357.37     2420.38     39.31 o 
   2   1  16     5733.67     5926.80    121.49 o 
   3   1  16     4033.52     4188.15     89.60 o 
   4   1  16     2029.80     2132.54     56.41 o 
   5   1  16        4.07       14.51     18.58 o 
   6   1  16      866.10      911.49     30.89 o 
   7   1  16      803.82      820.52     33.27 o 
   8   1  16     1889.83     1923.90     66.03 o 
   9   1  16      241.34      242.64     33.48 o 
  10   1  16       12.26      -17.89     40.57 o 
   0   2  16        9.38       -3.49     10.59 o 
   1   2  16      328.88      331.13      8.92 o 
   2   2  16      163.31      155.38      8.60 o 
   3   2  16      254.02      225.22      8.74 o 
   4   2  16      176.12      172.72     17.93 o 
   5   2  16       33.27       19.23     17.71 o 
   6   2  16      538.48      574.31     27.85 o 
   7   2  16       24.26       36.78     27.61 o 
   8   2  16       30.18       28.69     25.72 o 
   9   2  16       15.65       13.13     29.07 o 
  10   2  16       63.55       69.31     42.12 o 
   1   3  16      103.74       99.15      9.73 o 
   2   3  16     2240.52     2132.55     43.99 o 
   3   3  16     1640.13     1669.47     36.46 o 
   4   3  16      198.70      187.86     11.76 o 
   5   3  16       26.38       12.20     19.08 o 
   6   3  16      235.07      216.04     23.88 o 
   7   3  16      493.72      478.11     32.52 o 
   8   3  16      649.83      655.91     35.23 o 
   9   3  16       26.97       23.25     34.35 o 
  10   3  16       41.68       38.85     43.72 o 
   0   4  16     7208.75     7057.04    257.80 o 
   1   4  16     4094.87     4173.87    102.19 o 
   2   4  16     1179.90     1149.04     33.03 o 
   3   4  16       24.49       48.38     14.28 o 
   4   4  16     2292.65     2293.07     57.78 o 
   5   4  16     2479.66     2447.00     69.27 o 
   6   4  16     2626.09     2792.88     90.62 o 
   7   4  16      118.70       89.48     30.75 o 
   8   4  16       94.93       68.72     33.37 o 
   9   4  16      643.76      586.21     45.73 o 
   1   5  16     1666.80     1636.60     38.76 o 
   2   5  16     4836.17     4989.93    108.29 o 
   3   5  16     3030.71     3009.97     77.98 o 
   4   5  16     2323.31     2363.66     57.89 o 
   5   5  16       57.26       61.66     19.97 o 
   6   5  16      805.38      812.04     40.50 o 
   7   5  16     1194.42     1160.38     43.20 o 
   8   5  16     1255.23     1226.99     51.61 o 
   9   5  16      205.56      184.05     55.23 o 
   0   6  16     1536.21     1510.58     53.84 o 
   1   6  16      590.73      581.44     17.96 o 
   2   6  16       31.78       36.33     14.78 o 
   3   6  16      154.32      168.15     21.23 o 
   4   6  16     1376.05     1326.56     40.05 o 
   5   6  16      572.35      532.58     24.03 o 
   6   6  16      400.82      424.79     31.80 o 
   7   6  16       75.62       75.94     33.82 o 
   8   6  16        1.23       18.81     38.49 o 
   9   6  16      181.01      159.05     53.45 o 
   1   7  16       22.60       13.79     15.97 o 
   2   7  16        0.14       -8.44     20.74 o 
   3   7  16       26.21       17.90     20.27 o 
   4   7  16       40.22       44.79     24.59 o 
   5   7  16       11.63       15.75     24.04 o 
   6   7  16        8.31       12.85     38.59 o 
   7   7  16        0.39       -0.65     40.83 o 
   8   7  16       38.62       14.10     39.63 o 
   0   8  16     1410.32     1344.02     78.98 o 
   1   8  16      923.98      846.68     26.67 o 
   2   8  16      124.49      112.60     26.22 o 
   3   8  16       34.13       12.93     27.73 o 
   4   8  16      892.78      878.60     34.14 o 
   5   8  16      346.81      329.11     35.25 o 
   6   8  16      393.83      349.98     44.49 o 
   7   8  16       58.47       75.67     41.62 o 
   1   9  16      478.16      441.91     30.22 o 
   2   9  16     1991.92     2026.61     64.12 o 
   3   9  16     1021.91      979.13     38.22 o 
   4   9  16      534.12      514.49     33.66 o 
   5   9  16       10.06       -7.25     49.42 o 
   6   9  16      217.03      204.00     50.29 o 
   0  10  16      876.34      864.48     58.61 o 
   1  10  16      313.05      278.10     40.95 o 
   2  10  16       57.36       50.11     43.49 o 
   3  10  16       25.18       40.92     51.36 o 
   4  10  16      406.64      383.70     55.41 o 
   5  10  16      517.67      472.36     58.00 o 
   1  11  16        0.47       -1.29     49.56 o 
   2  11  16       52.36       61.80     47.32 o 
   1   1  17      874.24      870.18     19.18 o 
   2   1  17      523.08      518.22     14.16 o 
   3   1  17     4999.70     5066.78    115.77 o 
   4   1  17      138.79      157.92     20.10 o 
   5   1  17        9.77       20.92     17.61 o 
   6   1  17       62.84       50.15     24.34 o 
   7   1  17     2703.14     2871.96    119.56 o 
   8   1  17       13.96       -4.69     32.61 o 
   9   1  17      579.16      599.74     38.52 o 
  10   1  17       23.62        8.38     43.32 o 
   0   2  17      349.91      360.36     13.86 o 
   1   2  17     8367.87     8505.36    205.84 o 
   2   2  17       38.11       50.34      9.10 o 
   3   2  17      622.50      633.08     17.96 o 
   4   2  17      833.49      803.98     22.98 o 
   5   2  17     9159.21     9954.45    294.80 o 
   6   2  17      478.45      490.45     28.24 o 
   7   2  17      576.73      583.70     40.98 o 
   8   2  17        1.21       12.63     31.75 o 
   9   2  17     1306.72     1246.63     68.43 o 
  10   2  17       60.34       45.87     52.19 o 
   1   3  17     3668.17     3666.20    100.44 o 
   2   3  17      335.36      323.33     11.68 o 
   3   3  17     7344.18     7624.17    173.01 o 
   4   3  17      256.69      283.12     16.15 o 
   5   3  17        0.45        3.28     20.06 o 
   6   3  17       64.41       67.96     26.59 o 
   7   3  17     3055.07     3090.75    110.50 o 
   8   3  17      299.57      267.43     34.61 o 
   9   3  17      741.40      731.32     44.35 o 
   0   4  17      361.09      365.04     16.50 o 
   1   4  17      761.85      719.71     19.08 o 
   2   4  17       32.24       23.04     11.96 o 
   3   4  17      194.01      186.50     18.63 o 
   4   4  17        0.24       -6.57     18.27 o 
   5   4  17     1021.70     1016.25     37.80 o 
   6   4  17       31.57       24.31     29.63 o 
   7   4  17      165.64      170.80     39.76 o 
   8   4  17        2.64       -3.45     38.30 o 
   9   4  17      246.81      219.57     38.85 o 
   1   5  17      567.21      491.23     17.04 o 
   2   5  17        4.26        1.79     15.12 o 
   3   5  17      488.96      441.03     21.38 o 
   4   5  17       93.97      111.63     26.72 o 
   5   5  17      129.14      136.15     22.32 o 
   6   5  17        4.07       15.37     30.12 o 
   7   5  17      119.54      124.38     35.13 o 
   8   5  17       16.33       -0.59     36.65 o 
   9   5  17      170.35      143.73     50.83 o 
   0   6  17      213.81      222.08     18.60 o 
   1   6  17     3200.44     3129.49     78.76 o 
   2   6  17        3.98        3.35     17.47 o 
   3   6  17     1083.61     1047.36     30.94 o 
   4   6  17      112.53       86.79     22.92 o 
   5   6  17     2427.75     2356.16     79.84 o 
   6   6  17      204.50      211.45     37.78 o 
   7   6  17      323.89      349.82     39.28 o 
   8   6  17        0.00       12.80     47.68 o 
   1   7  17     2244.34     2107.00     64.19 o 
   2   7  17      398.55      353.38     22.25 o 
   3   7  17     3510.40     3500.36    102.88 o 
   4   7  17       16.44       26.58     28.18 o 
   5   7  17       11.86       12.72     33.34 o 
   6   7  17       23.71       26.84     31.09 o 
   7   7  17     1486.35     1413.08     56.21 o 
   8   7  17      150.61      159.38     59.73 o 
   0   8  17      316.86      233.81     39.51 o 
   1   8  17     1177.14     1125.42     40.74 o 
   2   8  17       35.63       21.45     23.73 o 
   3   8  17      252.23      254.92     34.11 o 
   4   8  17       32.56       40.62     33.93 o 
   5   8  17     1087.47     1100.36     50.24 o 
   6   8  17       15.31       -0.20     45.33 o 
   7   8  17      109.82       87.39     45.49 o 
   1   9  17       46.37       37.99     34.49 o 
   2   9  17        1.21       -0.44     35.69 o 
   3   9  17       49.15       44.79     38.61 o 
   4   9  17       18.05        7.83     45.31 o 
   5   9  17       23.51       41.39     48.98 o 
   0  10  17      108.14      105.57     51.18 o 
   1  10  17      160.26      143.83     41.61 o 
   2  10  17        0.04        8.88     48.70 o 
   3  10  17       29.09       24.56     54.78 o 
   4  10  17       10.95       23.75     51.56 o 
   0   0  18     1975.64     2022.72     73.98 o 
   1   0  18     7684.57     8601.97    219.36 o 
   2   0  18       12.61       13.43     11.67 o 
   3   0  18     1006.94      999.88     56.66 o 
   4   0  18      963.27      889.61     32.68 o 
   5   0  18     6528.07     7171.93    356.61 o 
   6   0  18      729.62      761.25     44.22 o 
   7   0  18      940.57      982.34     64.52 o 
   8   0  18       45.90       76.71     42.52 o 
   9   0  18     1156.10     1183.23     74.60 o 
  10   0  18      216.37      170.81    112.82 o 
   1   1  18     3345.06     3632.58     62.78 o 
   2   1  18      715.12      679.39     19.62 o 
   3   1  18     5488.98     5831.88    121.65 o 
   4   1  18      229.21      222.38     25.77 o 
   5   1  18       12.76       29.75     22.50 o 
   6   1  18      248.18      228.00     20.01 o 
   7   1  18     1289.98     1203.28     39.20 o 
   8   1  18      396.33      388.94     29.99 o 
   9   1  18      472.02      452.94     36.00 o 
  10   1  18        0.68       21.57     53.04 o 
   0   2  18       16.44       15.38     24.15 o 
   1   2  18      793.93      780.75     21.33 o 
   2   2  18       83.36       80.55     10.21 o 
   3   2  18      221.34      237.78     15.59 o 
   4   2  18       41.25       35.31     15.07 o 
   5   2  18       59.32       49.67     19.34 o 
   6   2  18       69.23       61.97     24.74 o 
   7   2  18       10.12       10.56     26.06 o 
   8   2  18       15.04       19.26     32.75 o 
   9   2  18        1.18       -2.27     42.77 o 
   1   3  18      600.09      562.55     22.09 o 
   2   3  18      441.36      371.92     15.17 o 
   3   3  18     1843.48     1846.12     45.92 o 
   4   3  18        0.46       -3.62     23.63 o 
   5   3  18      198.08      207.01     27.29 o 
   6   3  18       29.36       26.62     26.68 o 
   7   3  18      547.54      493.20     34.78 o 
   8   3  18      172.53      178.91     34.22 o 
   9   3  18       83.81       64.52     37.81 o 
   0   4  18      801.27      698.69     25.32 o 
   1   4  18     5047.71     5042.89    146.71 o 
   2   4  18       12.04       10.98     15.25 o 
   3   4  18      527.96      468.04     24.28 o 
   4   4  18      674.49      657.41     23.61 o 
   5   4  18     3871.31     4098.03    143.49 o 
   6   4  18      427.66      440.79     29.99 o 
   7   4  18      316.26      306.10     32.85 o 
   8   4  18       13.76       19.82     39.71 o 
   9   4  18      579.65      505.38     45.84 o 
   1   5  18     1816.20     1704.43     67.95 o 
   2   5  18      689.57      646.74     32.83 o 
   3   5  18     5083.40     5478.09    186.63 o 
   4   5  18      252.44      246.72     24.90 o 
   5   5  18        4.78        8.27     26.47 o 
   6   5  18      300.32      291.40     28.70 o 
   7   5  18     1852.53     1851.99     74.34 o 
   8   5  18      189.68      196.51     37.07 o 
   0   6  18      237.67      211.67     29.01 o 
   1   6  18     1193.69     1063.81     36.66 o 
   2   6  18       40.22       43.60     28.68 o 
   3   6  18        5.09       -2.59     21.64 o 
   4   6  18      229.75      203.11     30.48 o 
   5   6  18     1044.48     1044.44     42.47 o 
   6   6  18       36.77       21.03     32.02 o 
   7   6  18       48.81       62.99     40.27 o 
   8   6  18        4.03       -6.65     45.46 o 
   1   7  18       39.77       13.55     24.51 o 
   2   7  18        0.21        6.12     31.47 o 
   3   7  18       64.48       41.43     38.74 o 
   4   7  18        2.51      -26.58     31.40 o 
   5   7  18        1.48      -33.57     34.51 o 
   6   7  18       10.88       -2.12     35.32 o 
   7   7  18        3.62       11.10     41.19 o 
   0   8  18       81.13       62.53     29.85 o 
   1   8  18     1056.70      909.09     41.54 o 
   2   8  18       10.78       13.76     32.78 o 
   3   8  18        0.84        0.13     38.93 o 
   4   8  18      264.23      276.24     43.30 o 
   5   8  18      921.12      904.69     51.23 o 
   6   8  18       72.50       68.05     55.34 o 
   1   9  18      424.66      393.03     39.36 o 
   2   9  18      288.52      293.12     43.03 o 
   3   9  18     1607.91     1614.84     76.38 o 
   4   9  18       65.75       29.58     54.63 o 
   5   9  18       17.18        9.32     46.06 o 
   0  10  18      214.76      180.14    118.27 o 
   1  10  18      743.89      712.47    115.03 o 
   2  10  18        5.02       11.18     54.37 o 
   3  10  18       67.37       80.58     45.87 o 
   1   1  19      523.54      517.69     15.02 o 
   2   1  19     3888.65     4188.94     82.27 o 
   3   1  19      648.28      684.80     23.88 o 
   4   1  19      805.84      870.29     27.53 o 
   5   1  19       34.43       35.98     25.15 o 
   6   1  19      285.73      256.62     30.64 o 
   7   1  19      490.89      530.51     37.48 o 
   8   1  19      237.82      238.95     28.77 o 
   9   1  19      160.15      148.61     36.57 o 
   0   2  19     8247.90     8664.71    256.63 o 
   1   2  19     2053.38     2204.69     44.94 o 
   2   2  19      726.51      749.60     23.11 o 
   3   2  19       98.45      100.84     14.14 o 
   4   2  19     3270.42     3336.17     90.38 o 
   5   2  19     1352.98     1464.08     47.35 o 
   6   2  19     1871.97     1875.04     81.00 o 
   7   2  19      266.07      280.36     31.35 o 
   8   2  19       93.47      111.01     38.94 o 
   9   2  19      323.19      327.69     46.73 o 
   1   3  19      563.47      564.06     25.02 o 
   2   3  19     4161.11     4225.41    118.45 o 
   3   3  19     1699.95     1717.17     55.67 o 
   4   3  19     1633.39     1811.84     74.09 o 
   5   3  19       10.21       21.88     24.31 o 
   6   3  19      505.47      497.20     36.38 o 
   7   3  19      589.89      553.58     32.15 o 
   8   3  19     1204.70     1143.42     50.15 o 
   9   3  19      175.68      195.36     52.62 o 
   0   4  19     1523.08     1635.79     67.99 o 
   1   4  19      100.06       77.70     23.30 o 
   2   4  19       90.46       86.29     24.21 o 
   3   4  19        0.87       -2.13     26.58 o 
   4   4  19      213.63      202.43     20.67 o 
   5   4  19      435.09      391.54     41.61 o 
   6   4  19      129.35      142.56     31.99 o 
   7   4  19        3.75        0.79     30.34 o 
   8   4  19       16.35       31.47     43.87 o 
   1   5  19      180.50      175.96     29.02 o 
   2   5  19      113.22       95.97     24.13 o 
   3   5  19       54.52       30.11     32.39 o 
   4   5  19      595.88      533.03     50.58 o 
   5   5  19        4.84      -15.91     31.95 o 
   6   5  19       12.46       12.24     28.22 o 
   7   5  19       20.63       22.85     35.59 o 
   8   5  19       88.15       80.53     49.81 o 
   0   6  19     2452.26     2403.64    157.85 o 
   1   6  19      737.68      654.36     35.97 o 
   2   6  19      572.52      536.84     41.98 o 
   3   6  19       87.85       77.69     28.74 o 
   4   6  19      672.04      645.86     39.69 o 
   5   6  19      585.26      564.71     36.20 o 
   6   6  19      982.59      872.46     51.50 o 
   7   6  19       38.37       63.92     43.77 o 
   1   7  19      283.40      242.93     54.32 o 
   2   7  19     2402.86     2318.27    136.34 o 
   3   7  19     1050.47     1056.66     45.48 o 
   4   7  19      646.63      567.07     45.46 o 
   5   7  19        0.31       33.97     41.93 o 
   6   7  19      391.16      369.19     49.07 o 
   7   7  19      241.66      176.82     81.04 o 
   0   8  19     1183.67     1336.05     90.99 o 
   1   8  19      238.30      207.92     49.71 o 
   2   8  19      149.31      131.34     35.47 o 
   3   8  19       57.55       63.99     37.30 o 
   4   8  19      407.62      377.07     50.55 o 
   5   8  19      255.06      258.77     45.45 o 
   6   8  19      276.72      239.98     59.91 o 
   1   9  19       50.69       83.95     77.83 o 
   2   9  19        7.12       -0.07     51.19 o 
   3   9  19        0.03       15.72     47.24 o 
   4   9  19       29.22       40.57     55.44 o 
   0  10  19      800.14      796.80    129.65 o 
   1  10  19       36.83       -1.33    121.49 o 
   2  10  19       46.69       88.03     90.73 o 
   0   0  20     7838.37     8690.54    339.86 o 
   1   0  20        1.85       18.99     23.97 o 
   2   0  20     1438.97     1393.07     39.31 o 
   3   0  20        0.82       -4.47     26.54 o 
   4   0  20     4541.15     5029.35    233.74 o 
   5   0  20       45.50       21.27     51.51 o 
   6   0  20     2853.21     2873.76    141.50 o 
   7   0  20       13.15       34.34     40.24 o 
   8   0  20      158.87      144.16     47.61 o 
   9   0  20       46.98       60.94     62.33 o 
   1   1  20       10.66        2.54     13.13 o 
   2   1  20     3412.04     3642.25     74.07 o 
   3   1  20       22.83       24.74     19.01 o 
   4   1  20     1756.97     1868.19     72.51 o 
   5   1  20        2.95        4.48     28.42 o 
   6   1  20     1110.64     1144.70     89.28 o 
   7   1  20        6.10       18.80     38.56 o 
   8   1  20     1574.93     1677.14     74.67 o 
   9   1  20        1.25        8.42     46.13 o 
   0   2  20       41.78       33.57     23.56 o 
   1   2  20       18.08       17.69     13.72 o 
   2   2  20       33.82       35.91     19.38 o 
   3   2  20        3.10        5.62     19.76 o 
   4   2  20       56.50       37.37     23.66 o 
   5   2  20        0.58        0.47     43.51 o 
   6   2  20      457.56      431.38     37.03 o 
   7   2  20       11.28        4.53     33.19 o 
   8   2  20       35.13       34.54     33.88 o 
   9   2  20        1.10       34.73     90.17 o 
   1   3  20       14.54        5.77     19.86 o 
   2   3  20     1453.49     1393.59     45.93 o 
   3   3  20       10.43       19.72     33.30 o 
   4   3  20      219.29      208.31     34.13 o 
   5   3  20        3.31       31.06     45.59 o 
   6   3  20      480.01      473.08     36.80 o 
   7   3  20        0.98       11.62     32.09 o 
   8   3  20      367.37      376.40     50.18 o 
   0   4  20     5026.71     5112.38    228.95 o 
   1   4  20       57.76       51.20     22.03 o 
   2   4  20      457.90      413.85     36.15 o 
   3   4  20       43.00       56.86     31.86 o 
   4   4  20     2503.33     2523.79     97.98 o 
   5   4  20        2.83       13.81     37.05 o 
   6   4  20     1980.70     1863.23     84.69 o 
   7   4  20        7.35        5.18     42.33 o 
   8   4  20       45.80       32.66     49.16 o 
   1   5  20       16.38       20.56     39.07 o 
   2   5  20     4274.64     4371.59    233.61 o 
   3   5  20       22.87       13.75     53.20 o 
   4   5  20     1012.32     1017.04     48.89 o 
   5   5  20        8.62        0.57     35.06 o 
   6   5  20      493.76      447.61     48.83 o 
   7   5  20        6.06        6.13     52.58 o 
   0   6  20     1702.35     1608.99    112.08 o 
   1   6  20        4.31        6.22     49.84 o 
   2   6  20        2.54       23.89     37.83 o 
   3   6  20       20.37        6.51     40.64 o 
   4   6  20      741.91      828.28     69.23 o 
   5   6  20        5.52       -1.60     39.39 o 
   6   6  20      370.01      395.98     64.39 o 
   7   6  20        1.50       -0.29     58.85 o 
   1   7  20        3.90       -1.45     39.59 o 
   2   7  20        2.05        5.48     41.88 o 
   3   7  20        2.62      -27.24     50.25 o 
   4   7  20        5.30        9.56     57.81 o 
   5   7  20        0.02       15.25     43.67 o 
   6   7  20        9.89       20.15     66.01 o 
   0   8  20     1323.57     1364.30    102.97 o 
   1   8  20        8.53       22.66     63.78 o 
   2   8  20        3.26      -38.11     56.04 o 
   3   8  20       14.89       13.31     50.95 o 
   4   8  20      619.77      552.21     61.37 o 
   5   8  20        4.96      -14.99     67.45 o 
   1   9  20        0.02        8.06     57.43 o 
   2   9  20     1659.90     1524.70    210.13 o 
   3   9  20        5.34       -8.34     63.49 o 
   1   1  21      308.60      302.09     15.97 o 
   2   1  21     1550.67     1582.39     38.43 o 
   3   1  21      493.38      453.80     23.27 o 
   4   1  21      490.60      494.56     34.48 o 
   5   1  21       12.04        3.94     45.07 o 
   6   1  21      110.01       99.00     51.36 o 
   7   1  21      810.93      957.36     78.93 o 
   8   1  21      350.14      305.58     58.60 o 
   0   2  21     4751.75     5012.35    171.92 o 
   1   2  21     1790.40     1862.61     40.04 o 
   2   2  21      462.38      492.56     20.12 o 
   3   2  21      190.25      197.42     21.48 o 
   4   2  21     1420.50     1403.69     64.25 o 
   5   2  21     1359.28     1343.84     69.22 o 
   6   2  21      978.38     1020.93     98.89 o 
   7   2  21      156.48      153.59     51.44 o 
   8   2  21       24.25       10.52     65.35 o 
   1   3  21      782.16      811.27     28.28 o 
   2   3  21     2711.82     2855.97     99.96 o 
   3   3  21     1507.61     1522.05     58.62 o 
   4   3  21      662.53      710.99    115.14 o 
   5   3  21       42.77       33.19     47.86 o 
   6   3  21      263.11      273.24     48.54 o 
   7   3  21      540.35      484.47     56.62 o 
   8   3  21      506.01      552.32     74.54 o 
   0   4  21      652.40      648.80     44.47 o 
   1   4  21       82.88       63.65     27.87 o 
   2   4  21       22.02       31.12     41.31 o 
   3   4  21       51.10       32.01     37.27 o 
   4   4  21      240.05      244.07     34.54 o 
   5   4  21      427.44      418.25     54.30 o 
   6   4  21       83.00       99.57     68.82 o 
   7   4  21        1.02       -4.51     63.41 o 
   1   5  21      202.26      190.76     37.97 o 
   2   5  21      111.22       93.65     38.17 o 
   3   5  21       34.90       14.50     46.90 o 
   4   5  21      167.50      162.81     40.09 o 
   5   5  21       48.60       46.98     54.33 o 
   6   5  21       11.60       -6.82     60.53 o 
   7   5  21       44.45       22.79     58.24 o 
   0   6  21     1191.39     1207.06    111.95 o 
   1   6  21      535.43      467.15     42.77 o 
   2   6  21      317.81      276.16     42.85 o 
   3   6  21      184.71      173.36     50.72 o 
   4   6  21      414.35      430.13     60.46 o 
   5   6  21      690.28      669.55     65.85 o 
   6   6  21      580.65      526.84     69.41 o 
   1   7  21      169.45      153.32     37.65 o 
   2   7  21      948.21      896.96    143.39 o 
   3   7  21      986.78      972.18     92.24 o 
   4   7  21      671.62      632.36     78.51 o 
   5   7  21        2.19        8.55     50.68 o 
   6   7  21      202.67      197.73     86.30 o 
   0   8  21      392.77      306.73     78.75 o 
   1   8  21      149.51      128.39     54.15 o 
   2   8  21       96.84       93.68     72.56 o 
   3   8  21       37.57       39.82     53.98 o 
   4   8  21      210.45      243.13     67.35 o 
   1   9  21       56.12       31.25     69.87 o 
   2   9  21        0.44      -25.04     88.08 o 
   0   0  22       53.68       62.23     32.33 o 
   1   0  22     3912.95     4144.37    144.13 o 
   2   0  22        2.10       -4.43     27.73 o 
   3   0  22      326.22      299.49     45.37 o 
   4   0  22       52.44       41.81     39.00 o 
   5   0  22     2950.03     3042.72    227.88 o 
   6   0  22      583.93      571.02     72.37 o 
   7   0  22      252.42      292.45     76.71 o 
   8   0  22        0.71       10.46     82.47 o 
   1   1  22     1427.59     1394.15     35.99 o 
   2   1  22       80.05      100.99     22.52 o 
   3   1  22     2614.49     2796.90     82.67 o 
   4   1  22      139.54      151.33     34.39 o 
   5   1  22       10.74       40.80     42.03 o 
   6   1  22        4.38       19.68     46.79 o 
   7   1  22      647.02      611.53     58.79 o 
   8   1  22       94.00       78.64     70.07 o 
   0   2  22       11.33       15.27     24.26 o 
   1   2  22      263.44      274.10     17.15 o 
   2   2  22       42.66       58.95     18.46 o 
   3   2  22       83.27       69.73     36.65 o 
   4   2  22       13.89       -4.54     45.51 o 
   5   2  22       29.73        1.70     50.04 o 
   6   2  22        1.70      -20.75     54.25 o 
   7   2  22        0.60      -34.42     53.44 o 
   8   2  22        2.30      -26.41     88.15 o 
   1   3  22      242.40      231.79     28.88 o 
   2   3  22      127.06      123.18     29.57 o 
   3   3  22      971.36      917.27     41.95 o 
   4   3  22        1.01      -13.02     46.29 o 
   5   3  22       73.01       76.00     44.37 o 
   6   3  22       15.65        8.27     56.29 o 
   7   3  22      266.12      255.61     57.20 o 
   0   4  22      366.28      369.55     35.97 o 
   1   4  22     2521.03     2745.56    106.16 o 
   2   4  22        4.52       -5.17     43.60 o 
   3   4  22      140.99      158.95     36.67 o 
   4   4  22      184.00      203.58     45.25 o 
   5   4  22     1789.37     1731.28    103.64 o 
   6   4  22       23.71       35.10     59.71 o 
   7   4  22      123.64      160.51     68.65 o 
   1   5  22      988.91      983.11     44.20 o 
   2   5  22      160.87      175.53     57.31 o 
   3   5  22     2348.97     2478.57    109.78 o 
   4   5  22       47.47       44.76     53.73 o 
   5   5  22        5.58       -8.04     56.72 o 
   6   5  22       52.60       62.31     56.04 o 
   0   6  22       19.90        1.33     66.81 o 
   1   6  22      560.88      610.88     47.21 o 
   2   6  22      100.37       79.26     43.37 o 
   3   6  22       10.70       23.08     47.49 o 
   4   6  22        3.65       13.34     45.13 o 
   5   6  22      460.43      436.91     79.79 o 
   6   6  22       18.84        3.16     82.73 o 
   1   7  22       18.92       -0.81     52.20 o 
   2   7  22        5.42      -17.59     54.52 o 
   3   7  22       32.07       46.97     51.00 o 
   4   7  22        0.04        2.07     65.67 o 
   5   7  22        4.93       40.34     80.02 o 
   0   8  22        2.06       11.42     81.25 o 
   1   8  22      631.89      547.81     62.68 o 
   2   8  22       51.08       12.85     84.05 o 
   3   8  22        3.66       15.27     64.31 o 
   1   1  23      351.42      351.45     17.90 o 
   2   1  23      451.28      424.40     21.27 o 
   3   1  23     1400.10     1441.00     50.45 o 
   4   1  23       45.89       38.40     30.83 o 
   5   1  23        6.87       21.81     44.96 o 
   6   1  23       16.64        7.78     70.00 o 
   7   1  23      488.35      497.78     69.59 o 
   0   2  23      462.41      407.80     32.59 o 
   1   2  23     1607.80     1650.94     48.65 o 
   2   2  23       19.78       10.84     19.68 o 
   3   2  23      259.54      257.30     28.18 o 
   4   2  23      404.93      386.35     45.31 o 
   5   2  23     2813.01     2956.77    166.64 o 
   6   2  23      206.50      261.60     53.07 o 
   7   2  23      213.83      218.61     59.32 o 
   1   3  23      606.76      628.74     29.20 o 
   2   3  23      205.94      187.36     26.90 o 
   3   3  23     1742.09     1926.29     77.55 o 
   4   3  23      233.86      224.89     44.99 o 
   5   3  23       26.71       43.49     55.15 o 
   6   3  23       69.83       58.19     52.91 o 
   7   3  23     1095.28     1184.16     95.17 o 
   0   4  23       93.52       86.91     59.06 o 
   1   4  23      287.29      300.41     29.17 o 
   2   4  23       49.32       56.73     30.61 o 
   3   4  23        5.31        4.25     39.05 o 
   4   4  23        0.96      -12.12     37.85 o 
   5   4  23      189.99      220.17     51.91 o 
   6   4  23       26.73       45.21     55.27 o 
   1   5  23       53.61       58.50     33.38 o 
   2   5  23       19.47       21.15     40.36 o 
   3   5  23      143.99      142.89     42.40 o 
   4   5  23       52.86       66.81     50.54 o 
   5   5  23        1.70       19.41     53.07 o 
   6   5  23        0.09        9.90     57.30 o 
   0   6  23      237.31      247.26     74.82 o 
   1   6  23      744.30      753.31     76.92 o 
   2   6  23       27.36       22.17     42.12 o 
   3   6  23      250.60      224.34     51.53 o 
   4   6  23       79.78       86.14     48.85 o 
   5   6  23      678.75      579.50     70.69 o 
   1   7  23      855.44      910.22     67.11 o 
   2   7  23      312.89      372.24     50.63 o 
   3   7  23      865.73      868.83    122.84 o 
   4   7  23       10.52       21.80     52.59 o 
   0   8  23      251.70      275.56     87.88 o 
   1   8  23      475.42      545.48     75.84 o 
   0   0  24     3005.66     3368.24    268.93 o 
   1   0  24     1554.36     1710.44     54.95 o 
   2   0  24       97.62       93.29     41.35 o 
   3   0  24       94.96       79.88     43.73 o 
   4   0  24     1139.17     1064.29     65.66 o 
   5   0  24      169.65      193.40     97.01 o 
   6   0  24      927.90      969.75     94.20 o 
   7   0  24        2.19        7.80     84.92 o 
   1   1  24      334.62      332.67     22.76 o 
   2   1  24     1251.82     1280.68     40.66 o 
   3   1  24      443.08      492.49     42.23 o 
   4   1  24      299.63      279.52     37.89 o 
   5   1  24        2.88       17.30     38.45 o 
   6   1  24      264.37      282.49     55.13 o 
   7   1  24       73.58       44.46     68.84 o 
   0   2  24       25.86       25.94     31.54 o 
   1   2  24        3.50       10.10     25.95 o 
   2   2  24       33.60       57.61     28.68 o 
   3   2  24       10.05        8.36     36.36 o 
   4   2  24       76.82       86.41     34.99 o 
   5   2  24       28.14       39.62     56.88 o 
   6   2  24       33.96       52.88     64.44 o 
   1   3  24       13.25        8.11     27.12 o 
   2   3  24      437.32      413.03     30.57 o 
   3   3  24      160.24      161.44     31.56 o 
   4   3  24       36.82       29.20     46.78 o 
   5   3  24        1.37       -6.80     49.55 o 
   6   3  24       55.09       46.44     56.50 o 
   0   4  24     1452.40     1465.47     84.14 o 
   1   4  24      457.21      461.71     35.37 o 
   2   4  24      105.92      110.40     34.06 o 
   3   4  24       48.58       60.65     34.75 o 
   4   4  24      807.76      765.46     60.90 o 
   5   4  24      357.63      367.34     64.24 o 
   6   4  24      593.28      575.05     64.49 o 
   1   5  24      110.88      153.96     49.55 o 
   2   5  24     1061.74     1009.67     46.22 o 
   3   5  24      446.93      409.51     51.15 o 
   4   5  24      454.18      501.81     51.67 o 
   5   5  24       50.26       40.77     57.08 o 
   0   6  24      276.53      299.99    110.32 o 
   1   6  24       54.82       38.60     76.25 o 
   2   6  24       50.75       49.57     45.36 o 
   3   6  24       81.35       72.77     47.05 o 
   4   6  24      249.96      196.24     48.15 o 
   1   7  24        0.67       14.15     67.59 o 
   2   7  24        1.35       -9.87     60.13 o 
   3   7  24        2.13      -29.12    107.61 o 
   1   1  25       19.29       37.27     29.77 o 
   2   1  25      776.86      810.04     42.23 o 
   3   1  25       16.34       15.89     37.15 o 
   4   1  25      405.08      449.61     42.50 o 
   5   1  25        2.32       20.54     59.92 o 
   6   1  25       97.39      113.18     67.07 o 
   0   2  25     3451.26     3316.88    217.81 o 
   1   2  25       61.29       42.27     26.22 o 
   2   2  25      425.71      460.07     36.95 o 
   3   2  25        6.55        7.62     35.20 o 
   4   2  25      710.86      702.89     48.34 o 
   5   2  25        3.24       27.49     60.71 o 
   6   2  25      663.58      691.41     65.50 o 
   1   3  25       73.31       92.67     31.45 o 
   2   3  25     1923.90     1953.50     74.22 o 
   3   3  25        4.04       -4.16     39.75 o 
   4   3  25      396.80      410.71     45.87 o 
   5   3  25       18.51       39.54     55.56 o 
   6   3  25      203.04      151.93     86.19 o 
   0   4  25      268.05      298.90     57.04 o 
   1   4  25        0.91      -10.22     35.40 o 
   2   4  25        6.39        7.19     30.55 o 
   3   4  25       85.79       48.40     37.69 o 
   4   4  25      247.24      249.63     62.99 o 
   5   4  25        3.16        0.82     65.30 o 
   1   5  25        2.34       -0.06     46.56 o 
   2   5  25      153.62      142.50     36.28 o 
   3   5  25        2.40       -5.51     43.69 o 
   4   5  25       38.48       47.23     50.89 o 
   0   6  25     1070.13     1230.01    134.70 o 
   1   6  25        9.85        1.55     57.18 o 
   2   6  25      193.48      193.92     48.78 o 
   3   6  25        0.03       -0.49     47.06 o 
   0   0  26      202.53      222.64     54.92 o 
   1   0  26      619.65      550.89     50.89 o 
   2   0  26      120.05      111.41     42.07 o 
   3   0  26       32.27       21.27     96.14 o 
   4   0  26      788.19      852.85    113.22 o 
   5   0  26      639.44      582.44     86.81 o 
   1   1  26      119.17      106.14     33.67 o 
   2   1  26      404.47      445.79     39.08 o 
   3   1  26      472.20      463.00     45.26 o 
   4   1  26      351.25      364.49     50.81 o 
   5   1  26        2.98       33.84     55.85 o 
   0   2  26      155.42      180.56     50.30 o 
   1   2  26        7.73        3.63     28.17 o 
   2   2  26        4.11      -13.09     31.87 o 
   3   2  26        0.64       18.24     51.57 o 
   4   2  26        7.32        2.49     47.79 o 
   5   2  26       28.18       30.89     44.11 o 
   1   3  26       61.87       55.39     35.09 o 
   2   3  26      186.05      167.93     36.23 o 
   3   3  26      179.58      148.38     44.47 o 
   4   3  26       89.56      126.89     48.60 o 
   5   3  26        2.46       39.58     58.60 o 
   0   4  26      779.65      755.76     59.21 o 
   1   4  26      403.92      411.93     48.32 o 
   2   4  26        1.08        1.46     37.33 o 
   3   4  26       39.96       39.55     40.59 o 
   4   4  26      605.24      616.04     54.70 o 
   1   5  26      240.61      245.23     51.60 o 
   2   5  26      711.06      712.61     52.66 o 
   3   5  26      353.75      333.08     43.47 o 
   0   6  26      288.88      241.24    127.35 o 
   1   6  26      107.25       87.55     50.43 o 
   2   6  26       50.68       53.91    125.31 o 
   1   1  27      432.37      452.07     43.95 o 
   2   1  27       14.41       30.72     47.17 o 
   3   1  27      420.02      438.53     43.46 o 
   4   1  27       27.52       47.44     63.92 o 
   5   1  27        2.34       11.81     69.02 o 
   0   2  27      169.06      204.74     67.74 o 
   1   2  27      678.11      669.60     45.70 o 
   2   2  27       76.70       93.94     37.70 o 
   3   2  27      269.97      259.95     47.76 o 
   4   2  27        6.88        1.17     47.71 o 
   1   3  27      199.67      173.25     47.38 o 
   2   3  27       99.60       99.16     43.71 o 
   3   3  27      796.74      840.56     60.83 o 
   4   3  27        3.42       15.82     46.24 o 
   0   4  27       45.25       41.83     64.37 o 
   1   4  27      146.59      153.77     42.06 o 
   2   4  27       18.46       16.48     46.95 o 
   3   4  27        2.24        0.92     44.55 o 
   1   5  27        9.57      -11.20     41.97 o 
   2   5  27        0.08        8.61     87.91 o 
   1   0  28     1313.81     1398.78    125.92 o 
   2   0  28       26.10       23.51     73.14 o 
   3   0  28       57.51      109.60    111.54 o 
   4   0  28      124.86      106.49     87.77 o 
   1   1  28      287.36      236.56     59.36 o 
   2   1  28      161.67      139.85     50.32 o 
   3   1  28      455.41      413.85     60.06 o 
   0   2  28      114.54       75.02    108.84 o 
   1   2  28        3.48       64.94     47.96 o 
   2   2  28        7.88        2.78     53.19 o 
   3   2  28        0.12      -19.24     56.32 o 
   1   3  28      102.26      123.51     56.42 o 
   2   3  28        6.83      -16.19     51.38 o 
   0   4  28      149.02      124.46     66.13 o 
   1   4  28      571.27      575.69     54.01 o 
   1   1  29        9.32       32.23    104.15 o 
   2   1  29      108.83      152.52     78.94 o 
   0   2  29      638.97      548.42     86.96 o 
   1   2  29       56.25       45.03     51.07 o 
                                                 
